# Supplementary material for: Schwann cells ER-associated degradation contributes to myelin maintenance in adult nerves and limits demyelination in CMT1B mice
Source: PLoS Genet. 2019 Apr 17;15(4):e1008069. doi: 10.1371/journal.pgen.1008069 (PMC6488099; doi:10.1371/journal.pgen.1008069)
Supplement: S1 Table — (XLSX) [file pgen.1008069.s008.xlsx]

## Sheet: Figure1
	Fig.1
	Panel E
	P0-wt				P0-S63C				P0-S63del
	10 -	120 -	180 -	180 +	10 -	120 -	180 -	180 +	10 -	120 -	180 -	180 +	chase (min)
	100	55.0987			100	55.9194			100	53.2189
	100	40.9019	44.802	49.1018	100	49.3188	38.7648	42.1689	100	57.2252	20.9805	58.4594
									100	56.5246	35.9377	70.8504
	10 -	120 -	180 -	180 +	10 -	120 -	180 -	180 +	10 -	120 -	180 -	180 +	chase (min)
	100	48.0003	44.802	49.1018	100	52.6191	38.7648	42.1689	100	55.6562	28.4591	64.6549	AVERAGE
	0	7.0984			0	3.30032			0	1.23535	7.47856	6.19551	SEM

## Sheet: Figure 2
	Fig.2
	Panel B											Panel C										Panel D
																																				Graph:
	WT		Der2SCKO			WT	Der2SCKO					S63del		S63del//Der2SCKO			S63del	S63del//Der2SCKO					1	2	3	4	5	6	7	8	9	10					WT	Der2SCKO	S63del	S63del//Der2SCKO
	Axon size	g ratio	Axon size	g ratio		0.679915	0.691903					Axon size	g ratio	Axon size	g ratio		0.718732	0.724625				WT	36	190	230	105	21	1	0	0	0	0	583	TOT		1.0-2.0	6.45476	3.55467	7.10665	7.08324	AV
	5.2418	0.6999	5.7758	0.7208		0.687445	0.696534					4.9676	0.7879	5.2676	0.7662		0.717539	0.734935					6.17496	32.5901	39.4511	18.0103	3.60206	0.171527	0	0	0	0	100	%		2.0-3.0	39.2742	36.8114	51.6975	47.4196
	4.3024	0.6391	5.274	0.7239		0.69193	0.695263					3.6109	0.6306	3.5647	0.6682		0.713817	0.732746				WT	52	270	188	75	28	1	0	0	0	0	614	TOT		3.0-4.0	35.1282	36.0433	29.5421	29.4606
	4.8534	0.6906	4.2832	0.6604		0.68643	0.694567	mean g ratio				3.7027	0.7624	4.6132	0.7762		0.716696	0.730769	mean g ratio				8.46906	43.9739	30.6189	12.215	4.56026	0.162866	0	0	0	0	100	%		4.0-5.0	14.9702	16.8715	9.8152	13.5063
	2.9746	0.6615	4.0368	0.6308		0.00607146	0.00239289	st dev				3.4098	0.7425	4.4757	0.7701		0.00256351	0.00543175	st dev			WT	27	236	202	84	23	0	0	0	0	0	572	TOT		5.0-6-0	4.0611	6.59427	1.8385	2.53026
	3.6582	0.7048	5.1429	0.7165		0.00350536	0.00138154	SEM				3.0591	0.7684	5.6145	0.7741		0.00148005	0.00313602	SEM				4.72028	41.2587	35.3147	14.6853	4.02098	0	0	0	0	0	100	%		6.0-7.0	0.111464	0.124844	0	0
	3.2198	0.6943	4.5421	0.6667		P28						3.8567	0.6891	5.355	0.7905		P28						6.45476	39.2742	35.1282	14.9702	4.0611	0.111464	0	0	0	0	av
	2.7365	0.6046	5.5094	0.7122								2.256	0.7224	3.7828	0.6973								1.88999	5.94575	4.41906	2.90814	0.480359	0.096628	0	0	0	0	st dev			1.0-2.0	1.09118	0.527228	2.21968	1.56864	SEM
	4.0239	0.6234	5.5287	0.7176		TTEST WT vs Der2SCKO						2.4378	0.7057	4.5867	0.7545		TTEST S63del vs S63delDer2SCKO						1.09118	3.43278	2.55135	1.67901	0.277336	0.0557882	0	0	0	0	SEM			2.0-3.0	3.43278	4.26733	1.06053	1.56206
	2.1066	0.7735	5.1261	0.6828		0.0969357						2.4339	0.7863	5.48	0.7633		0.0153723																			3.0-4.0	2.55135	1.70679	0.955438	1.50766
	3.6462	0.5408	4.8176	0.6931		ns						2.5226	0.7811	4.6213	0.7993		*						1	2	3	4	5	6	7	8	9	10				4.0-5.0	1.67901	1.97631	1.82661	2.25145
	3.8317	0.7411	2.3881	0.6538								3.0182	0.793	3.8525	0.7095							Der2SCKO	17	189	174	100	38	0	0	0	0	0	518	TOT		5.0-6-0	0.277336	1.95637	0.649279	0.734893
	3.495	0.7519	2.5428	0.5466								2.4764	0.7037	4.0161	0.8204		TTEST WT vs S63del						3.28185	36.4865	33.5907	19.305	7.33591	0	0	0	0	0	100	%		6.0-7.0	0.0557882	0.124844	0	0
	2.8578	0.6879	3.3757	0.7086								2.075	0.6951	2.8443	0.7176		0.00135306					Der2SCKO	15	158	210	98	51	2	0	0	0	0	534	TOT
	1.1255	0.6391	2.9381	0.707								1.9737	0.6642	4.0195	0.7846		**						2.80899	29.588	39.3258	18.3521	9.55056	0.374532	0	0	0	0	100	%
	1.8368	0.8059	3.0477	0.6321								2.6268	0.6953	2.864	0.7188							Der2SCKO	30	291	231	85	19	0	0	0	0	0	656	TOT
	3.1364	0.6184	2.7079	0.6071								2.1754	0.7962	4.264	0.7425								4.57317	44.3598	35.2134	12.9573	2.89634	0	0	0	0	0	100	%
	3.5713	0.5916	4.2163	0.6216								3.722	0.7192	3.6862	0.7355								3.55467	36.8114	36.0433	16.8715	6.59427	0.124844	0	0	0	0	av
	2.7216	0.7501	3.1241	0.6507								2.3395	0.6309	3.3915	0.7132								0.913185	7.39123	2.95625	3.42308	3.38854	0.216236	0	0	0	0	st dev
	3.5924	0.7202	3.4929	0.5965								2.4996	0.6645	2.7943	0.7402								0.527228	4.26733	1.70679	1.97631	1.95637	0.124844	0	0	0	0	SEM
	4.2445	0.6931	1.8861	0.772								5.1225	0.7512	3.6778	0.729
	3.1932	0.681	3.8125	0.6965								2.0459	0.6223	3.3895	0.6152
	4.3744	0.6462	4.5266	0.6974								2.8854	0.7298	2.9952	0.7872								6.17496	32.5901	39.4511	18.0103	3.60206	0.171527	0	0	0	0
	3.0446	0.6656	3.7121	0.6801								2.13	0.7221	3.6444	0.7905								8.46906	43.9739	30.6189	12.215	4.56026	0.162866	0	0	0	0
	2.5238	0.6463	4.37	0.6964								3.6456	0.6915	3.2154	0.7468								4.72028	41.2587	35.3147	14.6853	4.02098	0	0	0	0	0
	1.6435	0.822	2.1843	0.7554								2.8469	0.6834	2.789	0.6442								3.28185	36.4865	33.5907	19.305	7.33591	0	0	0	0	0
	2.9769	0.7121	4.1253	0.7414								2.6727	0.7552	2.724	0.6108								2.80899	29.588	39.3258	18.3521	9.55056	0.374532	0	0	0	0
	2.7957	0.7075	4.4251	0.6617								4.7275	0.7247	3.4829	0.738								4.57317	44.3598	35.2134	12.9573	2.89634	0	0	0	0	0
	2.6175	0.6727	3.9247	0.6382								3.4869	0.7515	2.8367	0.7916								0.0749189	0.676224	0.780459	0.50411	0.269099	0.926762	#DIV/0!	#DIV/0!	#DIV/0!	#DIV/0!	TTEST
	3.183	0.6248	2.9756	0.6829								3.151	0.7298	2.5446	0.533
	2.8367	0.6545	3.2617	0.7977								2.8099	0.674	4.3466	0.7002
	3.2062	0.6932	2.9769	0.7278								2.4644	0.6174	2.9071	0.7131
	3.6991	0.7036	2.8604	0.7564								2.3054	0.6699	2.3392	0.6019								1	2	3	4	5	6	7	8	9	10
	3.2421	0.743	2.624	0.6979								2.3316	0.74	3.2265	0.7049							S63del	67	312	162	36	4	0	0	0	0	0	581	TOT
	3.0509	0.7705	1.9434	0.6518								2.6799	0.7351	2.1209	0.7283								11.5318	53.7005	27.883	6.19621	0.688468	0	0	0	0	0	100	%
	3.6568	0.7776	3.2958	0.7156								3.431	0.6189	2.4069	0.7124							S63del	25	273	170	61	16	0	0	0	0	0	545	TOT
	3.4564	0.7563	2.8503	0.6854								3.3095	0.7152	2.3974	0.6347								4.58716	50.0917	31.1927	11.1927	2.93578	0	0	0	0	0	100	%
	3.6375	0.6415	2.5675	0.757								2.7454	0.7674	2.4791	0.775							S63del	22	217	125	51	8	0	0	0	0	0	423	TOT
	3.3112	0.7652	4.078	0.6439								1.7593	0.7527	2.3223	0.706								5.20095	51.3002	29.5508	12.0567	1.89125	0	0	0	0	0	100	%
	2.6104	0.7269	3.9939	0.7271								3.036	0.7424	1.9525	0.8041								7.10665	51.6975	29.5421	9.8152	1.8385	0	0	0	0	0	av
	2.0477	0.764	3.7656	0.7929								3.278	0.7403	2.4094	0.6616								3.8446	1.83689	1.65487	3.16378	1.12458	0	0	0	0	0	st dev
	2.0782	0.8108	3.426	0.6512								2.9378	0.6722	2.7816	0.7961								2.21968	1.06053	0.955438	1.82661	0.649279	0	0	0	0	0	SEM
	3.4577	0.6328	3.5794	0.7554								3.5757	0.6915	2.8599	0.7366
	3.3638	0.7619	3.6261	0.6756								2.5282	0.7184	3.8274	0.7158								1	2	3	4	5	6	7	8	9	10
	2.9999	0.6405	5.1246	0.7032								2.9005	0.6535	2.7313	0.7573							S63del//Der2SCKO	46	254	137	58	9	0	0	0	0	0	504	TOT
	5.1772	0.6724	3.9372	0.7343								2.0149	0.7206	2.1693	0.7452								9.12698	50.3968	27.1825	11.5079	1.78571	0	0	0	0	0	100	%
	2.6901	0.7587	4.2126	0.7337								2.9069	0.7497	2.7658	0.7686							S63del//Der2SCKO	45	259	179	61	10	0	0	0	0	0	554	TOT
	2.3946	0.6154	3.5761	0.7347								3.2644	0.8725	2.85	0.7062								8.12274	46.7509	32.3105	11.0108	1.80505	0	0	0	0	0	100	%
	1.2245	0.7147	5.116	0.719								2.5498	0.7839	2.5902	0.7665							S63del//Der2SCKO	18	203	130	81	18	0	0	0	0	0	450	TOT
	5.4405	0.6943	5.7772	0.7335								2.7054	0.755	2.4931	0.7117								4	45.1111	28.8889	18	4	0	0	0	0	0	100	%
	2.6621	0.7245	5.3195	0.7236								2.8325	0.7224	2.6166	0.7027								7.08324	47.4196	29.4606	13.5063	2.53026	0	0	0	0	0	av
	4.9676	0.6914	5.2882	0.7096								2.6635	0.7155	2.4314	0.757								2.71697	2.70556	2.61134	3.89963	1.27287	0	0	0	0	0	st dev
	2.298	0.704	5.0986	0.708								2.253	0.7196	1.6453	0.7237								1.56864	1.56206	1.50766	2.25145	0.734893	0	0	0	0	0	SEM
	2.4369	0.7249	4.5127	0.6931								2.3819	0.7481	3.6344	0.6623
	3.0304	0.6142	5.7191	0.7401								2.6265	0.8075	2.3812	0.6795
	2.2841	0.7728	2.2474	0.6627								2.2048	0.6917	2.4134	0.6071								11.5318	53.7005	27.883	6.19621	0.688468	0	0	0	0	0
	2.2544	0.7375	3.0528	0.765								2.4042	0.6407	2.587	0.6887								4.58716	50.0917	31.1927	11.1927	2.93578	0	0	0	0	0
	3.3792	0.6359	2.7259	0.7353								2.5686	0.7877	2.1518	0.684								5.20095	51.3002	29.5508	12.0567	1.89125	0	0	0	0	0
	2.8213	0.631	2.4764	0.7764								2.4689	0.6908	2.0829	0.6101								9.12698	50.3968	27.1825	11.5079	1.78571	0	0	0	0	0
	2.349	0.6615	3.0009	0.7323								2.4174	0.6844	2.2229	0.6038								8.12274	46.7509	32.3105	11.0108	1.80505	0	0	0	0	0
	3.2641	0.6931	2.5434	0.7298								3.235	0.761	2.6178	0.6935								4	45.1111	28.8889	18	4	0	0	0	0	0
	3.6768	0.6139	3.4677	0.7166								3.0659	0.6115	2.5793	0.6972								0.993542	0.0861298	0.965762	0.271936	0.519461	#DIV/0!	#DIV/0!	#DIV/0!	#DIV/0!	#DIV/0!	TTEST
	3.0816	0.738	2.8624	0.747								3.0799	0.6733	1.8802	0.6263
	3.2407	0.6436	2.9191	0.7433								2.8785	0.7052	2.6961	0.7313
	3.3497	0.6684	3.5686	0.65								2.4812	0.7323	2.2379	0.7473
	2.4551	0.7216	3.0904	0.7241								3.3009	0.7999	2.9642	0.7636
	2.8469	0.7511	3.1248	0.621								2.4542	0.726	1.6217	0.7025
	3.3378	0.6714	3.206	0.7529								2.8218	0.7344	3.3159	0.6378
	3.9175	0.7413	2.0928	0.6815								3.0873	0.6769	3.126	0.7575
	3.6907	0.6008	2.5138	0.6951								2.3169	0.6864	3.3135	0.7329
	2.449	0.6121	1.7475	0.6382								2.2648	0.765	2.5402	0.7038
	3.2823	0.6525	3.7222	0.6672								2.3719	0.6755	3.4409	0.7248
	2.6859	0.7039	4.1149	0.6335								2.4809	0.7579	4.0534	0.8033
	3.2124	0.6888	2.6296	0.5604								2.8226	0.7474	2.6593	0.7324
	4.9803	0.6938	3.5075	0.7252								2.4925	0.6175	2.4656	0.7156
	4.5783	0.7157	2.286	0.7608								4.8571	0.783	2.4626	0.7198
	3.5536	0.7188	3.8479	0.5967								3.184	0.7086	2.7136	0.7636
	2.7065	0.6223	1.9752	0.6093								2.8268	0.628	1.9942	0.7131
	3.0465	0.6999	5.3401	0.7222								2.3198	0.6644	1.915	0.7046
	2.8931	0.7118	5.6501	0.7347								3.6651	0.6604	2.3239	0.6748
	2.8849	0.7562	4.179	0.7135								3.4146	0.6588	2.542	0.5959
	2.9426	0.6544	4.5432	0.7006								2.0339	0.6327	3.2908	0.7645
	4.1675	0.627	5.2037	0.7189								2.3834	0.7074	3.2841	0.7592
	4.0274	0.6203	5.0195	0.6783								2.2857	0.7142	3.3715	0.6818
	2.9219	0.6694	4.9754	0.6993								2.2095	0.7034	3.2203	0.7524
	3.2924	0.6559	5.1982	0.7109								1.9793	0.7814	3.186	0.6568
	2.1328	0.7262	5.3405	0.7288								2.1631	0.8252	2.537	0.7481
	4.4031	0.6682	4.93	0.7104								2.3506	0.8332	2.4521	0.703
	2.7262	0.5478	4.781	0.7178								1.9442	0.7449	2.9796	0.6153
	3.2601	0.6114	4.8442	0.7373								1.6126	0.7128	4.6309	0.7685
	2.8712	0.6962	2.8215	0.5934								2.7925	0.6721	3.8929	0.71
	3.094	0.6908	2.9398	0.6034								2.138	0.6435	3.7969	0.7068
	2.6412	0.671	4.9859	0.7285								2.7313	0.6714	3.8837	0.6918
	2.7033	0.6791	4.9296	0.7031								1.8005	0.6989	3.3724	0.6909
	2.6884	0.6936	3.7666	0.6734								3.3561	0.6321	4.6157	0.7391
	2.793	0.7213	2.1758	0.7059								2.9386	0.7252	4.1801	0.7123
	3.0712	0.6406	4.1449	0.7072								2.2008	0.7195	4.3449	0.7228
	1.6006	0.7224	4.8105	0.7022								1.9472	0.7158	1.8476	0.6841
	3.116	0.6517	2.4075	0.585								2.1897	0.7745	1.8893	0.7368
	3.6673	0.7222	2.3878	0.736								2.4029	0.7526	4.2364	0.7699
	2.3986	0.6771	3.9026	0.7609								2.6903	0.7345	4.0379	0.7256
	3.2847	0.5838	2.2494	0.7143								3.5874	0.7358	3.361	0.7244
	2.7486	0.7019	3.2596	0.7018								1.8596	0.7459	3.9623	0.6676
	2.3528	0.773	3.5218	0.7234								2.8518	0.6169	2.7232	0.7781
	3.7671	0.672	3.6876	0.7189								3.9642	0.7255	4.4835	0.7376
	2.2142	0.6987	3.8671	0.6971								3.8711	0.7586	4.743	0.7413
	2.865	0.6821	3.7671	0.7575								3.4632	0.6667	4.8802	0.76
	2.8047	0.6465	2.6923	0.6638								2.7424	0.6918	5.161	0.7835
	1.5159	0.6807	3.4827	0.7013								3.6987	0.701	5.1274	0.7511
	1.9029	0.7596	3.1012	0.7402								4.822	0.7751	4.3459	0.7394
	1.6583	0.7469	3.2469	0.7322								2.1342	0.631	2.4351	0.7659
	2.1532	0.7231	4.3252	0.7281								4.53	0.7561	2.4375	0.6622
	2.2494	0.5924	3.6864	0.6445								2.8278	0.7261	3.5386	0.7061
	5.3568	0.6943	3.4782	0.6904								3.1514	0.6919	4.4507	0.7638
	5.099	0.6602	4.2078	0.7606								2.4593	0.8127	3.8024	0.6843
	4.5128	0.6354	3.4538	0.753								2.6654	0.7403	2.1866	0.7516
	3.4831	0.5619	2.9408	0.8201								4.5176	0.7953	4.0551	0.7177
	4.1129	0.6565	3.1117	0.6632								2.8772	0.8062	2.2785	0.6996
	2.3903	0.6942	3.6963	0.7744								2.3179	0.7894	3.453	0.6474
	4.3927	0.7057	3.1888	0.6756								2.7725	0.7393	2.376	0.7443
	3.7789	0.7075	2.8565	0.6654								3.6784	0.669	4.0393	0.7275
	2.8197	0.6081	2.3918	0.7763								3.1807	0.709	2.4137	0.7136
	3.1849	0.6889	3.655	0.6395								2.4587	0.6121	2.7098	0.7129
	2.7698	0.694	3.3493	0.707								2.8443	0.7661	3.0059	0.6954
	3.7411	0.5814	2.0843	0.7153								3.0767	0.6791	2.5341	0.768
	3.0086	0.7223	3.6574	0.723								3.0565	0.5747	2.4749	0.6968
	2.6969	0.6679	2.9323	0.6787								2.147	0.7392	2.9441	0.7201
	2.78	0.6932	2.0639	0.7244								1.8153	0.6721	2.5553	0.7778
	3.1739	0.6904	2.1037	0.7644								2.7443	0.8533	2.8764	0.7283
	3.5959	0.6024	3.8847	0.7134								1.9923	0.6898	3.2809	0.7009
	3.423	0.6351	2.4017	0.7824								2.1883	0.7323	4.4065	0.7349
	2.7965	0.678	5.4855	0.7372								2.9729	0.7281	2.2511	0.6456
	3.8156	0.7247	3.166	0.5899								3.1772	0.7558	3.7057	0.6861
	5.2795	0.7397	4.8529	0.7013								2.9138	0.7126	2.6081	0.6264
	3.0059	0.7898	2.8023	0.6671								3.0775	0.646	2.8385	0.7409
	2.6431	0.7377	4.3252	0.6594								2.418	0.7362	3.958	0.7427
	3.1103	0.5677	5.0938	0.7286								2.2438	0.7028	3.0615	0.7448
	3.5926	0.592	2.56	0.6261								2.5256	0.7634	1.7063	0.6799
	2.6039	0.7059	2.1428	0.7195								3.2996	0.6416	2.2925	0.6332
	3.1923	0.6194	2.3828	0.6855								2.6186	0.7344	3.8592	0.7625
	3.379	0.7079	5.0244	0.6755								3.1441	0.6948	2.6098	0.6136
	3.9895	0.6968	5.0544	0.6977								1.9688	0.7718	2.3433	0.6533
	3.1084	0.6839	3.4046	0.6161								2.9559	0.7361	2.5029	0.683
	2.4393	0.7015	2.5695	0.6392								3.0431	0.6901	2.2612	0.6969
	2.7728	0.6741	4.4861	0.6649								1.9138	0.7753	3.4946	0.7613
	3.3289	0.6917	1.8368	0.7053								1.9342	0.7087	4.2652	0.744
	3.0056	0.6528	3.8133	0.6467								2.539	0.7498	3.084	0.6359
	4.1127	0.6165	3.7344	0.7205								3.2766	0.6876	2.1985	0.6551
	4.06	0.6754	3.8069	0.6792								2.253	0.5886	2.3609	0.6972
	2.1662	0.7065	3.8604	0.7239								3.5317	0.6579	2.1407	0.587
	3.926	0.6189	4.4223	0.6905								2.6164	0.7373	4.7754	0.771
	3.7756	0.5758	2.9587	0.6638								3.0078	0.7223	3.3603	0.7154
	2.3442	0.6207	3.5628	0.7418								2.9756	0.7016	2.7104	0.6354
	3.7035	0.6937	3.3182	0.6977								2.6364	0.7368	4.499	0.7255
	2.8645	0.7112	4.7311	0.6833								2.4357	0.7915	2.1335	0.6992
	3.0385	0.7566	5.0178	0.7025								2.4563	0.7272	1.7119	0.6255
	3.0933	0.7424	3.9437	0.6842								2.1016	0.5595	4.0746	0.714
	2.9624	0.7157	2.1237	0.7465								3.4931	0.6715	2.8599	0.6244
	3.9874	0.666	3.2187	0.7163								3.1674	0.6357	5.256	0.7572
	2.7019	0.7253	3.5638	0.6723								2.3147	0.5921	2.6293	0.7424
	2.2986	0.7664	3.5264	0.722								2.6774	0.7449	2.322	0.6627
	3.1942	0.6779	3.4439	0.7492								2.7221	0.6949	2.6956	0.6934
	2.8477	0.5904	3.7077	0.7354								1.9045	0.6978	2.3493	0.7082
	3.3021	0.6576	4.1634	0.6883								2.6214	0.7639	2.6746	0.6324
	2.6956	0.6951	4.4918	0.6716								3.3211	0.6432	2.8031	0.7215
	2.52	0.6699	4.6577	0.6969								3.0772	0.6732	2.3034	0.7146
	2.7308	0.6858	5.2543	0.7132								2.9244	0.7227	2.043	0.706
	3.1895	0.6923	4.4949	0.6683								2.189	0.7166	4.2026	0.7431
	1.5106	0.7424	3.5144	0.7021								1.9525	0.7232	4.2555	0.735
	3.8121	0.6345	3.5655	0.6067								2.0861	0.7163	3.8556	0.776
	3.4286	0.6626	3.8919	0.6453								2.2369	0.752	4.625	0.7451
	3.3119	0.6202	4.0735	0.6831								2.8645	0.7117	2.7869	0.7016
	2.7074	0.6845	3.0526	0.63								2.6991	0.7798	4.173	0.7157
	2.9537	0.7196	3.8078	0.7337								3.0255	0.7226	4.3039	0.7173
	3.2539	0.5295	3.3389	0.6822								2.4659	0.7603	2.9739	0.6505
	2.7002	0.6659	2.6027	0.6475								1.9142	0.7446	4.3836	0.6755
	4.3863	0.6953	3.8569	0.7023								2.7205	0.7387	2.585	0.7228
	1.9127	0.7451	3.6191	0.6574								1.7002	0.7643	2.8725	0.7372
	4.2462	0.6058	3.4933	0.6953								2.1856	0.7485	2.5836	0.6651
	2.0208	0.7582	3.7375	0.6722								3.183	0.671	2.5614	0.7182
	2.872	0.6584	3.6287	0.717								1.6056	0.6832	3.2136	0.7597
	3.2034	0.6581	2.9381	0.7252								1.4968	0.6413	2.6958	0.7896
	3.2789	0.6313	3.5819	0.6832								2.8121	0.7102	2.3952	0.7655
	3.2067	0.6405	4.1207	0.7382								2.4183	0.664	2.2418	0.7152
	3.3546	0.52	4.1372	0.6878								2.2055	0.7237	2.8291	0.7664
	2.1532	0.6387	2.2455	0.7372								1.8516	0.7509	2.6039	0.7056
	1.6245	0.7176	3.1739	0.6678								3.9375	0.7371	1.9957	0.6443
	1.8711	0.729	4.3329	0.6478								2.6923	0.7164	1.9461	0.7696
	3.7457	0.6103	4.0417	0.6638								2.3899	0.7915	2.7607	0.7394
	1.9838	0.7805	3.6862	0.6828								2.8766	0.7446	2.5112	0.7678
	2.8979	0.7185	2.3587	0.7619								2.5294	0.6426	1.2001	0.5692
	2.9617	0.6013	2.1931	0.6801								1.4546	0.6715	2.6735	0.7659
	2.709	0.6165	2.7768	0.6964								1.6457	0.7465	3.3014	0.8181
	2.0636	0.6838	2.1659	0.6512								1.6708	0.6842	2.6186	0.7973
	4.4048	0.6661	2.4281	0.7228								2.1971	0.678	2.7661	0.7203
	3.2253	0.6313	3.3722	0.6129								1.7752	0.724	1.7723	0.7373
	2.5801	0.6567	3.266	0.748								2.8007	0.7358	2.2206	0.8006
	3.1877	0.5888	2.9476	0.599								2.9749	0.7193	2.047	0.6891
	3.0277	0.669	2.651	0.7084								2.2075	0.6792	2.8599	0.7684
	3.2113	0.5647	3.7063	0.7361								4.4078	0.8031	2.7489	0.7494
	2.6521	0.6634	2.9317	0.7236								3.0027	0.7883	2.5982	0.7309
	2.7068	0.6839	2.7104	0.6824								2.8451	0.7299	2.4186	0.8128
	2.259	0.713	2.6197	0.6583								3.468	0.7114	3.0073	0.7581
	3.0979	0.6432	2.9679	0.6702								3.8022	0.7381	3.2141	0.6906
	4.912	0.6758	3.0289	0.6942								3.8898	0.737	2.6657	0.7646
	3.6667	0.6447	4.7382	0.6548								1.925	0.7576	3.511	0.7554
	2.5126	0.7034	3.2648	0.6488								2.0686	0.7574	2.8544	0.7705
	3.1881	0.6988	3.1995	0.7129								2.5431	0.8167	2.7781	0.7213
	2.8294	0.6825	2.7	0.704								3.7302	0.7544	2.5405	0.7129
	1.7877	0.7216	3.0004	0.6874								2.8505	0.7984	2.5819	0.7292
	3.2083	0.6468	3.6152	0.7264								1.7369	0.7722	2.6392	0.7497
	2.1013	0.6975	3.479	0.6656								2.4824	0.796	2.8255	0.7545
	2.611	0.664	2.0012	0.7472								3.4085	0.7517	2.3373	0.6964
	2.8171	0.676	3.8889	0.696								3.2802	0.8197	2.6688	0.7556
	2.656	0.5284	3.1983	0.7028								2.587	0.6847	2.4999	0.7824
	4.3362	0.6512	3.7774	0.7278								3.4767	0.751	1.8628	0.7664
	2.8451	0.6368	2.9774	0.5965								1.4997	0.6485	2.797	0.7542
	2.1373	0.6622	3.0772	0.732								2.7909	0.7459	2.0001	0.7359
	1.4883	0.6308	3.1458	0.7774								3.5833	0.7857	2.9002	0.6234
	2.5796	0.5757	3.2276	0.7106								2.7548	0.7679	4.6758	0.7267
	1.9908	0.6785	3.3382	0.7858								3.7137	0.7911	2.9104	0.634
	2.2008	0.677	2.4764	0.7662								3.6517	0.6653	2.992	0.7276
	2.4057	0.6356	2.8712	0.6813								3.0818	0.8429	2.3025	0.7237
	3.521	0.7396	2.3575	0.6789								2.9977	0.7437	1.5617	0.7123
	4.4191	0.674	3.1928	0.573								2.5936	0.8179	2.2553	0.7153
	4.5307	0.7405	2.9594	0.667								4.5998	0.7308	1.8975	0.6753
	4.2695	0.7576	3.0685	0.6993								2.8676	0.7236	2.2769	0.758
	4.512	0.7102	3.2177	0.6287								2.2606	0.7188	1.8783	0.665
	3.829	0.6183	2.5956	0.5496								2.505	0.7465	2.6426	0.704
	4.1363	0.6396	2.6282	0.6887								2.7343	0.6499	3.5998	0.7608
	3.0155	0.6922	3.7173	0.7083								2.0939	0.7555	3.0683	0.7265
	5.0934	0.673	2.3631	0.6201								2.7216	0.7308	2.6305	0.6849
	3.856	0.7416	2.7313	0.6192								3.7236	0.6893	3.0664	0.7505
	4.4438	0.7155	3.7308	0.6619								2.4057	0.8087	3.2249	0.7356
	5.6739	0.7388	2.2537	0.6936								2.2256	0.7458	2.5218	0.6752
	4.0347	0.6422	2.6172	0.6869								1.9905	0.6908	1.943	0.6554
	4.762	0.6877	3.0086	0.7508								3.2027	0.7607	1.9658	0.7573
	4.436	0.6769	3.1881	0.6995								2.9694	0.728	2.9677	0.6787
	5.0809	0.7275	1.7807	0.7372								3.9364	0.7366	3.1636	0.7009
	2.3076	0.7504	1.8723	0.6404								2.9461	0.7343	2.138	0.7781
	4.7055	0.6708	2.2405	0.6056								1.9041	0.6847	2.4259	0.7793
	2.7848	0.626	1.9338	0.6278								1.879	0.7561	3.4701	0.7845
	4.198	0.6562	5.0501	0.6946								2.6149	0.8097	3.2306	0.731
	4.991	0.6878	4.3096	0.6813								3.039	0.6911	3.1217	0.7577
	6.1365	0.756	5.2353	0.7262								3.6884	0.7167	1.8779	0.7392
	3.0475	0.6964	3.27	0.8247								2.9843	0.6723	2.5171	0.7653
	2.7808	0.6368	3.0382	0.7915								1.821	0.6356	2.0714	0.5871
	2.8671	0.6902	3.5804	0.7119								1.5037	0.6649	2.9411	0.6323
	4.3041	0.6848	4.2917	0.6992								2.5047	0.642	2.1563	0.7063
	5.1627	0.7296	4.2577	0.6704								2.9746	0.7225	1.6457	0.5964
	5.0506	0.6941	4.2417	0.683								3.5806	0.6729	3.1217	0.5994
	4.1086	0.6799	2.273	0.6179								4.1054	0.726	1.7823	0.7314
	3.6882	0.6641	4.5647	0.6985								1.948	0.7364	1.9567	0.7274
	3.5151	0.6307	4.0296	0.683								3.2347	0.6882	2.1883	0.6783
	2.0722	0.7521	4.6268	0.6672								2.7548	0.8121	2.7095	0.7185
	3.1721	0.6237	5.0456	0.706								3.3153	0.7829	3.0036	0.7946
	3.7017	0.6975	3.1286	0.5806								2.5864	0.7764	3.039	0.7674
	3.162	0.7566	4.4552	0.6461								3.1507	0.7308	2.7308	0.7726
	2.8759	0.6626	4.5366	0.6891								2.8738	0.7905	4.694	0.7385
	3.2719	0.6988	2.1397	0.6647								3.0243	0.685	2.4961	0.7596
	3.1526	0.6278	3.1349	0.6662								3.1604	0.7881	4.2867	0.7594
	3.9385	0.7093	3.4276	0.6265								2.9112	0.7643	3.0343	0.8461
	4.1719	0.7353	3.6146	0.6373								2.1139	0.7419	3.4967	0.7717
	3.0004	0.7145	1.9388	0.7112								2.0707	0.788	2.8115	0.7668
	3.0825	0.7426	2.553	0.7172								3.7427	0.708	3.6521	0.76
	3.6271	0.7894	2.6095	0.6645								3.8579	0.7391	4.5182	0.7841
	4.826	0.7555	3.5043	0.6946								2.797	0.7174	3.3638	0.7429
	2.6713	0.5925	4.0961	0.627								2.9819	0.7638	3.6949	0.7598
	4.4528	0.6432	4.6988	0.6903								3.1926	0.7169	2.6428	0.7419
	4.4911	0.6595	3.9083	0.7115								2.4097	0.782	3.3457	0.7706
	4.9913	0.7407	3.9499	0.6661								2.6862	0.755	3.4924	0.8016
	2.4189	0.6371	4.1055	0.6709								3.0579	0.7088	3.0029	0.8354
	3.0649	0.7552	2.3095	0.6448								2.7529	0.7797	1.8396	0.7142
	4.2544	0.6721	3.4087	0.6905								3.5233	0.6744	3.2639	0.7643
	3.1243	0.6908	3.8969	0.6852								3.7399	0.6981	2.6132	0.7345
	3.1053	0.7048	2.9617	0.6978								3.0355	0.7847	2.6381	0.6241
	3.8598	0.7406	2.8772	0.7128								3.1345	0.6398	3.2221	0.7751
	3.4739	0.7596	4.0715	0.6763								1.9521	0.715	2.9053	0.7657
	3.8	0.7366	4.9282	0.6964								3.6072	0.7141	1.7832	0.7329
	3.4191	0.6693	4.598	0.6625								3.1361	0.7597	4.1568	0.7385
	3.2793	0.6873	2.8023	0.7212								1.9879	0.7181	2.6336	0.7499
	3.447	0.6611	4.5859	0.7062								2.3015	0.6967	2.8518	0.809
	3.6354	0.7023	5.1073	0.7183								2.5082	0.7038	2.9481	0.8082
	4.1583	0.7055	3.1648	0.6305								3.1632	0.7088	2.6854	0.8169
	3.2357	0.6534	4.4487	0.6792								2.1978	0.7571	2.7864	0.7499
	2.7556	0.5624	4.6085	0.6606								2.4533	0.7266	3.9349	0.7857
	2.6718	0.7168	3.7504	0.6509								2.297	0.7576	3.8891	0.7457
	2.789	0.7321	5.1831	0.7013								2.0818	0.7325	2.1027	0.8329
	3.1484	0.7394	3.3391	0.747								1.9483	0.7244	2.5704	0.7813
	3.5887	0.6597	2.6654	0.7521								5.0337	0.7538	2.9104	0.7351
	3.6352	0.701	2.3382	0.6196								4.4392	0.7512	2.8997	0.7944
	3.2175	0.6867	2.6879	0.6405								3.2639	0.6927	3.0137	0.7953
	4.4485	0.68	4.6309	0.6892								1.8983	0.6955	3.403	0.7321
	3.7007	0.5984	2.2395	0.744								2.7395	0.646	3.0387	0.7492
	3.3378	0.6946	2.7781	0.6654								3.8363	0.7289	2.5279	0.735
	3.1383	0.6993	2.7914	0.6427								2.7824	0.7515	2.3217	0.7393
	3.7262	0.7463	4.4754	0.7013								2.555	0.7364	2.9624	0.6576
	2.633	0.6831	3.115	0.5788								2.7022	0.6435	2.3179	0.672
	2.7938	0.6714	4.4988	0.6343								3.0375	0.7052	3.229	0.7452
	3.3353	0.6032	2.7422	0.7441								3.0294	0.6743	3.1615	0.7557
	2.7376	0.6267	2.8839	0.6569								3.8696	0.7149	3.5953	0.7651
	3.2732	0.6117	3.0343	0.7338								2.3408	0.7241	1.9856	0.6911
	2.8417	0.713	2.035	0.7171								1.8416	0.7529	2.7305	0.7092
	4.3729	0.7197	2.2756	0.6846								2.0861	0.7369	2.666	0.7131
	4.8813	0.6968	2.1635	0.7544								3.33	0.6622	1.9815	0.7735
	5.29	0.704	2.6735	0.7644								2.0553	0.614	2.8769	0.7188
	3.9561	0.6352	2.8505	0.753								2.0882	0.7231	2.402	0.8159
	4.9688	0.6708	3.6635	0.6421								2.3806	0.7248	2.7476	0.7
	5.0887	0.6746	3.8906	0.7107								3.1585	0.6493	2.8707	0.7569
	5.2591	0.6702	3.1406	0.5981								4.2033	0.6964	2.3675	0.7505
	2.3367	0.6592	2.3812	0.6266								2.0765	0.7793	2.2362	0.7437
	2.5738	0.7151	2.009	0.6863								3.15	0.7455	2.0864	0.7395
	2.414	0.6764	2.0448	0.7991								3.3625	0.734	1.9574	0.7226
	5.2463	0.6707	2.103	0.7756								2.4707	0.587	2.3468	0.8049
	5.8629	0.7239	2.8521	0.6695								2.1826	0.7326	2.3499	0.699
	5.2175	0.6818	2.2821	0.7198								2.6181	0.7487	2.692	0.7608
	4.1593	0.6559	2.9097	0.7296								2.6172	0.7474	2.8157	0.7638
	4.3339	0.7091	4.6727	0.7088								2.7981	0.6054	2.8995	0.626
	3.8388	0.6415	5.3572	0.7204								2.9537	0.6714	3.064	0.7311
	4.4904	0.6614	4.5819	0.6824								2.462	0.7315	3.0644	0.757
	2.7262	0.6967	5.3925	0.7174								2.1518	0.6863	3.4903	0.7459
	4.5864	0.7252	3.2134	0.6158								1.9384	0.6288	3.1643	0.6742
	2.8549	0.712	2.2038	0.6098								2.4305	0.6068	2.5706	0.7495
	4.2158	0.6084	2.3903	0.5764								2.7978	0.7394	2.2474	0.7319
	3.0606	0.6985	2.593	0.6893								3.3186	0.6294	2.5819	0.7142
	2.3638	0.711	2.7808	0.6529								3.1169	0.7875	1.3587	0.6201
	4.2208	0.7276	2.75	0.7267								1.986	0.7633	1.5621	0.6758
	2.8689	0.7279	3.011	0.7142								2.6183	0.7469	2.6518	0.7618
	3.2555	0.6847	2.7973	0.6125								3.0494	0.7484	2.7194	0.7186
	3.0654	0.7314	2.5614	0.6897								3.7009	0.6933	1.4953	0.685
	3.2712	0.7046	2.3565	0.7241								3.8072	0.7534	2.5126	0.7862
	3.1816	0.697	2.0001	0.7788								3.1172	0.6143	1.5368	0.742
	2.0222	0.7044	4.2584	0.6687								3.462	0.6994	2.1073	0.8071
	1.9338	0.5952	5.1419	0.7047								3.393	0.7239	2.6713	0.8155
	2.031	0.7517	3.488	0.6824								2.4581	0.7077	2.1822	0.8102
	3.7648	0.6348	2.2398	0.6989								2.1597	0.5758	2.5379	0.8173
	3.792	0.6838	2.8438	0.706								1.5208	0.7352	2.5761	0.7252
	3.3278	0.563	2.9378	0.7534								1.9369	0.652	2.8218	0.7463
	3.3072	0.7315	3.1884	0.7836								2.6322	0.659	2.6375	0.7409
	2.9562	0.5934	4.6308	0.6988								2.0754	0.7367	2.6991	0.7293
	3.6997	0.5928	4.2324	0.6819								1.9358	0.7236	2.5724	0.6915
	3.121	0.6688	2.2189	0.7302								3.631	0.7767	3.445	0.6971
	3.2034	0.675	2.7538	0.6318								3.2528	0.6913	4.4866	0.7187
	3.6338	0.7793	4.5963	0.6566								3.7387	0.7707	3.9772	0.7389
	4.0136	0.7515	2.8157	0.5876								2.2681	0.7494	3.5026	0.6888
	3.8228	0.6396	2.9262	0.5332								3.4098	0.7655	5.2138	0.767
	3.5647	0.7308	3.3398	0.6157								2.5276	0.7319	2.9053	0.7502
	2.7532	0.602	3.7817	0.5998								2.0255	0.7324	3.3843	0.7154
	2.8936	0.6084	2.5925	0.6803								1.7715	0.6971	2.9654	0.8074
	3.206	0.6553	3.6895	0.6634								2.2001	0.7618	3.659	0.7842
	3.634	0.7221	2.3995	0.7113								2.3223	0.7389	1.9281	0.767
	2.9751	0.6554	4.4328	0.6937								1.9845	0.7204	4.0021	0.7645
	2.9526	0.6196	2.8969	0.663								2.4824	0.7296	3.8166	0.6723
	3.7991	0.671	2.5518	0.6515								2.3328	0.7867	4.6967	0.7695
	4.2426	0.7074	2.2379	0.7099								2.6978	0.7737	3.6395	0.7443
	3.3921	0.5929	2.9491	0.6389								2.2645	0.7447	4.3333	0.7192
	4.054	0.6728	2.7392	0.7002								2.9423	0.7392	2.2425	0.6426
	3.1791	0.7244	2.8939	0.5726								4.7693	0.7507	2.9816	0.7539
	3.372	0.7024	3.0108	0.7067								3.8207	0.7377	2.4063	0.7482
	3.2302	0.7108	4.0043	0.6989								4.8237	0.7451	4.0004	0.7152
	3.4994	0.7119	3.4358	0.6276								3.1312	0.7296	4.4528	0.7648
	3.4414	0.7668	2.6381	0.7427								2.8257	0.721	2.5675	0.6897
	4.0842	0.6824	3.263	0.6351								4.0301	0.6971	2.4075	0.7604
	4.1192	0.7198	2.9572	0.7598								2.4085	0.7094	2.7218	0.7706
	3.7193	0.6876	2.8144	0.7782								2.2681	0.6775	2.2494	0.6942
	3.6452	0.7247	3.3961	0.7272								2.5138	0.7015	2.4189	0.7127
	2.7978	0.6752	2.8542	0.707								2.4761	0.6553	2.1815	0.7782
	2.5341	0.66	2.9908	0.6225								2.6243	0.5913	3.0441	0.755
	3.2391	0.6003	3.1205	0.6251								1.6871	0.6023	1.5426	0.6124
	3.459	0.6537	2.5927	0.7294								2.1213	0.6302	3.0329	0.6933
	2.7087	0.6934	2.7904	0.7911								2.3753	0.5845	2.6613	0.6797
	3.8887	0.6073	3.2175	0.7618								3.1041	0.6255	3.3709	0.7408
	3.5713	0.6834	3.1622	0.7596								2.8787	0.7118	3.7726	0.8134
	3.0487	0.7045	2.491	0.6662								2.6098	0.6258	2.2015	0.69
	2.6268	0.675	2.6381	0.618								3.4161	0.7167	2.743	0.6547
	2.8273	0.6803	2.7473	0.7171								1.9755	0.7402	1.9419	0.8189
	3.7687	0.6721	3.0804	0.7054								2.3325	0.7735	2.2375	0.7536
	2.3834	0.4687	2.2035	0.6989								1.8628	0.7491	2.9234	0.8207
	3.5775	0.6763	2.2619	0.6893								2.5879	0.7145	3.0693	0.7443
	3.7717	0.6901	2.8276	0.6854								2.7251	0.7174	2.1477	0.7225
	2.6912	0.6556	2.2918	0.7104								2.7	0.6974	3.395	0.7023
	3.4334	0.6687	3.8365	0.7094								2.6378	0.7077	2.2567	0.7195
	3.2646	0.6652	3.9813	0.6715								2.0829	0.7295	2.4803	0.6268
	4.2494	0.6397	3.5256	0.7263								2.6101	0.6918	3.2557	0.8331
	2.7033	0.6566	3.1791	0.7068								3.1578	0.7102	3.0272	0.7265
	3.7401	0.7005	3.2389	0.755								3.1526	0.6503	2.5553	0.7725
	1.8488	0.7013	2.6124	0.701								2.6347	0.692	2.9903	0.7296
	3.313	0.7082	1.8648	0.7501								1.6583	0.6621	2.2622	0.6211
	2.8139	0.6045	3.7877	0.6963								2.4223	0.7613	3.8638	0.7543
	4.7958	0.6966	3.733	0.676								2.5026	0.6841	2.6302	0.7725
	4.2555	0.6838	1.9037	0.7133								1.8295	0.6751	3.7832	0.7445
	3.5561	0.7396	2.5188	0.7232								2.7262	0.7358	2.9315	0.7364
	4.0849	0.6683	4.0187	0.7189								2.2915	0.565	2.3493	0.7475
	4.7468	0.6922	2.7449	0.6819								2.2603	0.7683	2.8508	0.6993
	4.6666	0.7045	3.2798	0.5576								2.1466	0.7649	4.1395	0.7529
	4.0715	0.5947	4.7692	0.6683								1.4992	0.6027	4.5251	0.7948
	4.0082	0.6413	3.1949	0.608								2.2481	0.6789	3.3054	0.7931
	4.645	0.6853	2.1904	0.6073								5.0412	0.7192	3.7417	0.7641
	4.5735	0.6827	2.6646	0.5849								4.625	0.7592	2.7741	0.7213
	3.4273	0.6108	2.937	0.6312								3.9694	0.6913	2.8406	0.8212
	1.8408	0.6001	3.6136	0.6449								3.3457	0.6491	3.9145	0.7471
	5.4237	0.6987	2.7755	0.6035								3.6191	0.7189	2.8523	0.6774
	4.5145	0.6461	3.1874	0.6887								4.1563	0.7703	2.4378	0.5852
	4.703	0.7163	2.4539	0.696								3.1157	0.7428	1.9725	0.7315
	4.1359	0.6514	1.9022	0.7525								2.8378	0.664	3.1533	0.6248
	4.1928	0.6736	1.6529	0.6917								2.5455	0.6659	2.0768	0.6671
	3.1074	0.6387	4.7569	0.6675								3.3003	0.7684	3.0004	0.7401
	3.5559	0.6241	3.1065	0.6442								2.0928	0.79	2.62	0.7378
	1.556	0.7552	3.0172	0.6233								3.0598	0.7441	3.0823	0.7241
	1.8707	0.7276	4.4095	0.6798								1.7677	0.7688	2.7414	0.7391
	1.6376	0.7017	3.3054	0.5884								2.1645	0.7055	1.8331	0.5555
	2.5681	0.6871	2.7715	0.6354								2.5209	0.6858	2.3644	0.6844
	1.9856	0.6627	2.8539	0.5546								2.3781	0.7246	3.7159	0.7241
	4.6293	0.6948	4.9715	0.6943								3.1667	0.7004	3.4487	0.7441
	4.7634	0.6539	3.1205	0.6605								3.8274	0.8172	3.5207	0.7378
	4.6571	0.6943	2.9639	0.6393								3.5291	0.6718	2.4186	0.7045
	3.5155	0.6165	3.3307	0.6804								2.5603	0.6899	3.2906	0.6841
	4.0088	0.6665	3.4707	0.6767								2.0679	0.7148	2.1359	0.5551
	4.3345	0.659	2.9589	0.6683								2.0423	0.7691	1.8912	0.7507
	3.7571	0.6497	2.7172	0.7328								2.7983	0.7565	1.8319	0.755
	4.0386	0.6484	2.6248	0.6728								2.3628	0.7304	2.1125	0.7524
	3.0666	0.626	2.5922	0.742								3.4368	0.7903	3.4707	0.6978
	4.2066	0.6327	2.7672	0.7122								2.6724	0.6755	2.6237	0.614
	4.6663	0.6936	2.6158	0.7532								2.7938	0.7134	3.6562	0.7022
	3.7242	0.6619	2.4509	0.7648								2.8627	0.7036	3.2251	0.6969
	4.1709	0.6835	2.9277	0.7023								3.146	0.7038	3.6816	0.7531
	4.0095	0.6628	2.5942	0.7168								3.0341	0.7531	2.7202	0.7223
	3.8748	0.6415	2.6768	0.7594								2.993	0.697	2.7267	0.7257
	3.9192	0.6668	2.1136	0.6885								2.0625	0.7837	2.0889	0.7575
	2.148	0.6736	2.5758	0.664								2.8393	0.7342	2.1937	0.7022
	3.7956	0.7821	3.1283	0.671								3.7668	0.7245	2.1303	0.8172
	3.8709	0.652	3.6618	0.6952								2.0793	0.5792	3.7832	0.7267
	4.3113	0.6541	2.679	0.6911								2.718	0.7165	2.6087	0.6844
	3.3351	0.6924	4.4693	0.6775								3.1496	0.6261	4.1311	0.7666
	2.1545	0.6314	4.8245	0.6546								3.186	0.7339	3.8365	0.7052
	2.6053	0.7032	4.5966	0.6605								2.5965	0.6577	4.0505	0.7026
	3.5517	0.6745	5.0176	0.6821								1.8189	0.6806	4.2827	0.7697
	2.1893	0.6511	4.8932	0.685								2.4131	0.7255	1.9646	0.6346
	3.5476	0.669	4.4303	0.7189								2.9569	0.6498	3.642	0.7273
	3.6649	0.6248	4.3363	0.6348								2.4336	0.6582	2.2909	0.7962
	3.9895	0.586	4.2405	0.6838								2.3844	0.728	2.575	0.6916
	1.6845	0.668	4.8351	0.6978								2.9066	0.7249	4.6423	0.7305
	3.1568	0.6538	4.6923	0.6641								2.4925	0.7177	4.4201	0.7336
	3.7687	0.6819	3.9923	0.6479								2.7527	0.734	5.0494	0.719
	4.2727	0.6773	4.7429	0.6817								2.2798	0.7309	1.8222	0.7001
	2.56	0.6466	4.3106	0.6538								2.9891	0.6724	2.5776	0.7794
	3.0368	0.7451	2.9771	0.6632								1.753	0.7088	2.5273	0.7461
	1.7939	0.7139	2.366	0.6854								1.5843	0.8103	3.1172	0.6516
	4.0878	0.7144	2.7642	0.5961								3.3349	0.6367	3.1865	0.7272
	4.1066	0.7592	2.5565	0.7283								4.128	0.755	1.7555	0.7518
	2.4731	0.6823	3.4746	0.6763								2.6693	0.6583	2.996	0.7667
	2.0632	0.7397	2.8213	0.8111								3.7135	0.7269	3.439	0.7764
	4.6213	0.7221	2.4979	0.7267								4.9005	0.7342	2.3738	0.6521
	1.9142	0.7516	2.3198	0.6581								3.4282	0.723	3.7887	0.6877
	2.3015	0.7851	4.1136	0.6867								2.8619	0.651	2.4223	0.7282
	4.2385	0.6868	2.5956	0.719								2.8036	0.7688	2.4961	0.7663
	4.5095	0.7177	2.3515	0.7787								3.7484	0.6511	2.7983	0.7576
	4.5686	0.7004	3.3867	0.6891								3.622	0.6739	3.4814	0.8369
	4.3007	0.7345	3.3908	0.6586								2.6428	0.6772	3.4206	0.7382
	3.291	0.7052	4.6042	0.6939								2.0492	0.7233	4.388	0.7647
	4.2349	0.6876	2.4719	0.7528								2.7519	0.7254	2.9569	0.7158
	4.4188	0.6826	3.0108	0.7358								2.3728	0.702	4.5707	0.779
	2.4063	0.7744	3.5955	0.7449								2.916	0.6925	3.7969	0.769
	2.5355	0.7515	3.1014	0.631								2.5123	0.7794	3.328	0.648
	2.418	0.7187	2.1525	0.8189								3.4594	0.6575	4.4403	0.7923
	3.7318	0.6809	3.7015	0.6479								5.3053	0.7275	3.0477	0.7359
	3.9591	0.6508	1.9548	0.7513								2.8152	0.6657	4.5751	0.7802
	2.9642	0.7229	4.9916	0.6961								1.3356	0.7784	4.1597	0.7538
	4.2077	0.6322	3.8642	0.6296								3.4386	0.6724	3.9585	0.7213
	1.7304	0.6711	2.9365	0.6964								3.5759	0.6314	4.2501	0.7082
	2.6372	0.6676	2.936	0.6695								2.9317	0.7057	3.8692	0.6439
	1.9856	0.6052	2.7489	0.7658								2.8513	0.7216	2.3477	0.7821
	2.1076	0.7205	2.6358	0.6459								2.7389	0.6951	2.6823	0.757
	1.9239	0.6728	2.4581	0.6817								2.6395	0.7433	2.4641	0.7906
	2.0149	0.6758	2.3455	0.7099								2.453	0.6592	2.5666	0.7099
	2.6826	0.5866	2.9928	0.7228								2.3401	0.6978	4.5125	0.7239
	3.4603	0.6879	3.0311	0.7336								3.8856	0.7062	3.0548	0.7046
	2.1394	0.7337	2.6666	0.7215								3.5624	0.6581	3.728	0.801
	3.634	0.6838	4.709	0.721								3.2244	0.711	3.3544	0.7156
	1.4017	0.6725	4.8357	0.6884								2.1192	0.742	3.3731	0.7214
	2.0661	0.8221	2.8658	0.6643								2.1689	0.6611	1.8616	0.6672
	1.6614	0.7043	4.7388	0.6657								2.4734	0.6951	2.5675	0.6573
	1.5621	0.7117	5.1591	0.6966								2.6195	0.6368	2.6189	0.7439
	4.8878	0.6864	4.7971	0.65								3.2491	0.6521	3.5669	0.7539
	4.7414	0.6608	5.0922	0.6921								4.52	0.7499	3.3347	0.762
	4.8462	0.6736	1.9838	0.7191								2.6024	0.7866	3.9526	0.703
	4.3178	0.7447	2.1988	0.7759								2.3875	0.5976	2.0967	0.6874
	3.3495	0.6522	2.3367	0.7233								2.2484	0.684	2.9127	0.6565
	4.6882	0.6694	3.8236	0.6688								2.815	0.696	3.5287	0.7669
	5.1391	0.6918	3.3552	0.6925								3.503	0.7168	3.5396	0.7584
	5.2307	0.7159	2.2292	0.6391								2.5215	0.7425	3.3539	0.7032
	3.7043	0.6353	4.3226	0.7327								4.0393	0.7092	2.2606	0.6479
	2.6679	0.6306	4.9037	0.7118								4.1411	0.7547	2.6862	0.5841
	3.2696	0.5707	3.7842	0.6849								4.039	0.6929	2.8023	0.7211
	4.4268	0.697	2.1968	0.7537								2.8593	0.6764	2.611	0.7133
	4.7063	0.6807	4.5038	0.6859								2.7578	0.7513	2.806	0.7315
	4.9088	0.6798	5.0633	0.7018								3.9713	0.7797	2.9257	0.6563
	3.2002	0.7182	3.7813	0.6312								2.3095	0.7815	2.5047	0.6838
	3.766	0.6693	3.7636	0.7989								4.3286	0.738	3.2491	0.7278
	3.2628	0.7118	3.0548	0.7574								2.486	0.7724	3.0789	0.6334
	1.8873	0.7616	2.7781	0.7924								2.7983	0.7851	1.5852	0.728
	2.5218	0.7613	5.325	0.7325								4.5525	0.7443	2.3322	0.7656
	3.3021	0.6863	3.5549	0.7782								4.453	0.725	1.8234	0.6263
	3.4741	0.6095	3.7468	0.6404								2.2645	0.782	2.4051	0.7107
	3.4017	0.6785	4.2406	0.6636								4.8351	0.815	3.3821	0.7256
	2.8949	0.6071	4.1447	0.642								4.2862	0.7281	3.0589	0.8186
	2.8687	0.6898	3.8216	0.713								3.1354	0.702	2.3518	0.7175
	2.3856	0.6493	4.0956	0.6534								3.4061	0.7736	3.088	0.6858
	2.872	0.6634	3.1091	0.6419								3.0499	0.7173	2.912	0.674
	2.997	0.7243	2.5174	0.771								4.8057	0.7257	3.7133	0.7442
	3.1271	0.7376	1.4973	0.6983								3.9657	0.7767	3.9469	0.734
	3.0526	0.6528	3.9022	0.6863								3.735	0.6979	2.899	0.6989
	5.1104	0.676	1.9254	0.8036								3.1967	0.7684	1.8704	0.7503
	3.1105	0.5634	3.5423	0.7821								3.7403	0.7346	5.0349	0.8212
	2.9943	0.7263	3.1538	0.7323								2.9829	0.6937	4.1723	0.7062
	3.3043	0.7526	2.4128	0.8335								3.3466	0.7096	3.54	0.785
	2.9338	0.7626	2.872	0.6263								4.2844	0.7318	3.4553	0.852
	3.2514	0.7291	4.0027	0.73								2.0127	0.7844	3.0436	0.7876
	3.8425	0.6431	4.5282	0.6557								2.402	0.7684	2.5844	0.7624
	2.9122	0.6365	4.8337	0.6694								3.8544	0.7913	3.4289	0.756
	3.8521	0.703	4.7644	0.6688								3.1486	0.7977	3.5833	0.72
	2.5443	0.6742	4.3908	0.6425								3.155	0.7721	3.7608	0.7155
	2.3924	0.7109	6.2885	0.7513								1.9472	0.7348	4.0384	0.7005
	3.2628	0.6888	3.1578	0.6405								1.8556	0.6316	3.5994	0.6984
	2.7634	0.679	3.9028	0.7725								2.7645	0.6673	2.5683	0.6772
	3.0338	0.6416	3.6703	0.7422								1.7665	0.817	2.9826	0.6933
	2.7723	0.6212	3.7689	0.7417								1.965	0.7923	1.959	0.7324
	3.0698	0.6911	4.2791	0.7085								2.2951	0.7875	3.0717	0.7462
	2.6053	0.8127	4.2128	0.6675								4.2713	0.7106	3.8107	0.7666
	4.1228	0.7416	3.6015	0.6917								2.4545	0.6509	1.842	0.7377
	2.9224	0.7712	3.6965	0.6534								2.2126	0.6785	2.6649	0.7717
	3.6802	0.7217	4.3375	0.706								2.6613	0.7537	2.6465	0.6433
	3.9683	0.738	3.9266	0.583								3.5289	0.6769	5.1534	0.7795
	3.6909	0.7666	3.1295	0.6834								2.0038	0.7305	4.0983	0.8182
	2.1504	0.7173	3.6068	0.6753								1.6358	0.6903	3.1408	0.6994
	2.3044	0.6996	4.0998	0.6833								4.0399	0.7624	3.8195	0.7145
	3.7652	0.697	3.6123	0.6823								1.8169	0.7337	3.5188	0.8182
	3.4497	0.5962	2.8699	0.6697								2.8596	0.7284	3.5327	0.7754
	3.1036	0.6554	2.8023	0.7411								2.2837	0.705	2.7621	0.7404
	2.2455	0.818	5.2182	0.7148								2.3341	0.7819	2.9115	0.8384
	2.3744	0.6893	1.9901	0.748								3.2512	0.687	3.3005	0.8593
	2.0303	0.6926	2.5712	0.6495								2.4375	0.6832	3.4626	0.7617
	2.2282	0.6526	3.1681	0.7715								2.4109	0.8073	3.1331	0.7978
	2.5226	0.6367	3.9488	0.7274								1.9254	0.739	3.9462	0.7103
	3.33	0.657	3.4901	0.7708								2.8774	0.7355	3.2032	0.7809
	3.2127	0.6977	2.8107	0.715								2.5244	0.7288	2.7462	0.815
	2.9031	0.6012	4.3597	0.7314								2.1618	0.7302	3.1129	0.8304
	2.5044	0.6588	3.1167	0.6815								2.3784	0.8127	3.2928	0.7963
	4.4485	0.6549	4.0889	0.7145								2.9127	0.6872	2.9589	0.8096
	2.7856	0.669	3.4091	0.767								1.9957	0.7107	2.5718	0.8188
	3.2048	0.6981	3.4306	0.7171								2.589	0.719	3.4476	0.7688
	2.1192	0.7528	4.4243	0.6955								3.4388	0.7801	3.7522	0.7696
	3.0414	0.6256	3.9739	0.688								3.0912	0.7468	3.0255	0.8165
	3.2685	0.6651	3.9075	0.7411								2.0477	0.7278	3.2182	0.7658
	4.2541	0.6665	4.9473	0.7507								2.09	0.6929	3.573	0.7663
	2.8207	0.6731	3.3148	0.7802								2.9461	0.7168	2.06	0.8075
	2.9694	0.6984	4.1322	0.7276								3.539	0.6344	2.6727	0.8245
	2.8854	0.7194	5.7767	0.7529								1.9525	0.807	2.5038	0.77
	2.9143	0.6643	5.3955	0.7456								4.726	0.7958	3.6324	0.7022
	3.3884	0.6505	5.0437	0.7217								2.1897	0.7177	3.1543	0.801
	3.2551	0.709	5.8539	0.7336								2.2511	0.7346	2.1904	0.6876
	2.9554	0.7034	5.0359	0.725								2.9766	0.6767	2.9315	0.7906
	3.6612	0.599	4.4105	0.7149								3.5843	0.7152	2.865	0.7409
	3.33	0.6024	5.2927	0.6949								4.0233	0.7212	2.7508	0.7574
	1.7877	0.6993	5.8443	0.7345								4.1037	0.7152	2.9496	0.7034
	2.4229	0.73	5.331	0.7076								2.8617	0.7634	1.9215	0.6219
	2.5341	0.6458	3.9375	0.6586								3.047	0.7344	2.2789	0.7082
	2.9952	0.6589	3.5315	0.7137								4.2312	0.6915	2.8102	0.7742
	2.8941	0.5469	3.8923	0.7239								1.6972	0.7334	1.6685	0.6598
	3.6121	0.6233	3.6405	0.6977								1.6809	0.6403	2.6053	0.7711
	4.9121	0.6936	4.0305	0.6701								4.1359	0.7623	3.0333	0.7676
	2.5689	0.6472	3.4347	0.7566								3.748	0.6798	2.41	0.7282
	1.7024	0.6716	2.7564	0.6773								2.0455	0.8233	2.52	0.7789
	1.9396	0.7381	5.2991	0.7069								2.0861	0.7491	2.7145	0.7325
	2.3669	0.6798	5.6828	0.7461								2.8596	0.6979	2.7294	0.7894
	2.5755	0.6552	2.6799	0.7589								3.4867	0.7736	3.7005	0.6867
	3.0392	0.6132	4.2957	0.715								2.4112	0.7618	3.6289	0.7455
	3.2263	0.7106	3.0056	0.6971								3.1195	0.7687	2.371	0.8164
	3.1093	0.7287	3.0194	0.6025								3.0729	0.6607	2.7637	0.7681
	2.2727	0.558	4.6717	0.7								2.2372	0.764	2.7403	0.7266
	2.9947	0.6163	5.3799	0.7391								2.9466	0.7066	2.4704	0.7641
	3.0027	0.5743	2.6969	0.7825								2.671	0.7984	2.3697	0.7416
	3.2578	0.6677	4.0682	0.734								4.6218	0.7624	3.2994	0.8088
	3.6997	0.6305	3.7051	0.6589								3.0606	0.6579	3.5599	0.7763
	4.7074	0.7143	3.4776	0.7856								4.097	0.6957	2.2342	0.7656
	4.2208	0.6892	2.3252	0.6616								2.916	0.6775	3.6434	0.8001
	4.6402	0.6722	5.2302	0.7204								2.7986	0.7303	4.0128	0.7665
	5.2757	0.7016	5.3911	0.7448								2.3906	0.7116	3.6006	0.7762
	4.85	0.7105	5.0476	0.6895								2.1314	0.6762	2.0857	0.601
	3.0248	0.6601	3.2854	0.6518								2.7226	0.648	3.8494	0.8438
	3.084	0.6434	5.8439	0.7446								2.9664	0.7488	2.9664	0.7785
	2.9484	0.753	5.6407	0.75								3.3705	0.7536	2.9816	0.7561
	5.7493	0.7521	2.3461	0.7755								2.7343	0.6734	2.1456	0.6921
	5.1811	0.7225	3.6263	0.6103								2.7183	0.6855	1.7956	0.7624
	5.1593	0.7178	2.684	0.659								4.7519	0.7625	2.7357	0.651
	3.7439	0.6411	2.6956	0.7362								2.902	0.714	2.9692	0.7601
	2.8052	0.6136	3.5026	0.7815								2.8078	0.7294	1.7964	0.6273
	3.4977	0.6606	3.2448	0.7396								2.9572	0.7297	2.9639	0.7513
	3.0177	0.7408	3.3302	0.7016								3.0024	0.7045	1.7769	0.7313
	2.7465	0.7373	3.0128	0.7543								3.0751	0.7042	2.679	0.799
	3.3766	0.6967	2.8892	0.7997								3.5949	0.6587	2.2048	0.7182
	3.1587	0.7023	2.5993	0.7271								2.8702	0.6758	3.1545	0.7821
	2.2514	0.7456	4.4052	0.7472								2.6939	0.6415	4.7743	0.7757
	3.2982	0.6763	3.6148	0.7735								3.7805	0.6769	5.0689	0.7202
	3.9571	0.6693	3.1453	0.6303								3.2789	0.7077	4.0949	0.731
	2.6994	0.6709	3.5707	0.7229								2.6448	0.6702	3.9196	0.7171
	3.7103	0.6538	2.2521	0.6765								2.4976	0.6179	5.3844	0.7659
	4.0485	0.6724	2.2075	0.7407								2.5422	0.6763	4.9733	0.7977
	3.0431	0.6025	3.2425	0.6797								2.7275	0.6619	4.921	0.7447
	2.8289	0.5926	2.2441	0.7282								2.0686	0.7077	3.9557	0.719
	3.8853	0.7306	2.0985	0.783								3.2725	0.6494	2.4734	0.7475
	2.8681	0.697	4.2506	0.69								2.5047	0.7191	3.8587	0.7069
	1.8826	0.6923	3.1143	0.7285								1.677	0.6886	3.9471	0.7614
	2.8078	0.6881	4.8289	0.6893								2.2309	0.6663	2.3853	0.7288
	2.6898	0.7682	4.0373	0.739								2.0999	0.6637	3.645	0.7204
	2.7999	0.6957	2.879	0.8039								3.9379	0.7179	2.881	0.6277
	2.9516	0.651	4.0671	0.6517								3.0093	0.7374	2.7546	0.7235
	2.4478	0.774	2.9269	0.7625								2.0354	0.765	3.4761	0.785
	2.8653	0.7207	3.4967	0.6467								3.6138	0.7043	2.7728	0.804
	2.6743	0.7082	5.1629	0.6867								2.3725	0.6768	2.743	0.7436
	2.6248	0.7076	3.7226	0.6035								2.1696	0.7084	4.2695	0.7498
	2.8451	0.6794	4.7069	0.7286								2.1968	0.7449	2.3971	0.7163
	4.0969	0.6591	3.4467	0.7069								2.649	0.7457	2.9945	0.7281
	3.2818	0.646	3.0883	0.7045								2.6036	0.7074	2.5747	0.6472
	3.586	0.7134	3.3043	0.6146								2.9107	0.7114	3.634	0.7702
	2.7554	0.7239	2.8632	0.7133								4.0565	0.7415	2.6602	0.765
	2.8622	0.7466	5.4002	0.7221								4.8612	0.7784	2.7134	0.8246
	2.6445	0.6898	3.2741	0.692								3.3674	0.6351	3.5167	0.7242
	2.593	0.6573	3.1867	0.5571								2.9325	0.681	2.8186	0.652
	2.4308	0.6705	5.6776	0.7363								2.595	0.7189	4.1477	0.758
	3.3298	0.6534	4.2298	0.6511								1.996	0.6652	4.728	0.7795
	4.0158	0.7416	3.0031	0.6582								3.4741	0.7117	3.187	0.6673
	3.8592	0.6662	4.867	0.702								3.2953	0.7528	2.9234	0.7173
	2.9531	0.6022	4.6282	0.6815								4.358	0.7376	2.7161	0.6872
	3.1872	0.6738	3.723	0.6039								2.9819	0.673	3.2818	0.7773
	4.1556	0.6958	3.3757	0.6452								2.4866	0.7032	4.1239	0.7306
	4.7425	0.7015	2.3825	0.6744								2.0868	0.6193	2.2892	0.7227
	2.9471	0.6834	2.8004	0.7325								4.6546	0.854	2.9644	0.7874
	2.7145	0.7281	2.8425	0.7896								2.288	0.7138	2.8107	0.7697
	2.8643	0.7483	3.8148	0.6278								3.0784	0.6782	3.1198	0.8098
	2.6361	0.5778	2.6914	0.7397								3.0523	0.7422	2.2944	0.7688
	2.7349	0.7397	2.863	0.7505								2.6084	0.7978	2.3163	0.7833
	3.2242	0.6204	4.011	0.674								2.2048	0.7911	3.1809	0.806
	3.1914	0.7245	3.4276	0.6689								2.1459	0.7988	2.6576	0.684
	2.9816	0.6801	2.911	0.6465								2.5079	0.742	3.6236	0.7363
	2.7002	0.6806	3.622	0.8036								1.9673	0.7472	2.9403	0.6985
	2.5185	0.5942	3.7768	0.6673								2.4168	0.7275	2.2359	0.6683
	2.3515	0.5697	2.9567	0.7007								2.497	0.7696	2.9549	0.7589
	2.4183	0.6781	2.2537	0.5841								2.2527	0.7296	1.9789	0.6873
	2.7795	0.6783	4.6838	0.6903								2.7224	0.686	2.62	0.763
	2.7986	0.7511	3.0637	0.8265								3.2099	0.6811	2.3424	0.7259
	2.9383	0.7403	4.588	0.7355								2.5387	0.7378	2.8068	0.7192
	1.5964	0.7278	3.4903	0.6926								2.5103	0.8158	2.6254	0.6946
	3.2432	0.6155	3.2018	0.7214								2.7559	0.7185	2.6629	0.7986
	4.1384	0.7134	2.1737	0.6638								2.916	0.7218	3.3764	0.6839
	3.038	0.6575	2.4183	0.6429								3.0372	0.8057	2.9888	0.7022
	2.4863	0.7268	2.8627	0.6601								2.2652	0.687	2.7365	0.8116
	3.8663	0.6483	2.8197	0.6884								3.2691	0.6438	4.6016	0.7804
	4.227	0.6967	1.8936	0.651								2.5675	0.6933	2.468	0.7073
	2.8518	0.6266	2.9574	0.6273								3.1241	0.7026	3.3197	0.7276
	2.4214	0.6877	2.5106	0.7361								2.8375	0.7837	1.9729	0.6437
	2.491	0.7275	6.311	0.7708								5.1627	0.7569	2.2678	0.5977
	2.3927	0.6653	4.7967	0.708								2.4272	0.729	2.3405	0.6889
	2.4278	0.6101	3.5323	0.742								1.8165	0.7646	2.1914	0.6492
	2.5695	0.683	2.2662	0.6438								2.4812	0.8413	2.1248	0.7326
	3.6403	0.6595	2.6473	0.6858								1.7534	0.7817	2.5784	0.6143
	2.7957	0.7624	1.9695	0.7289								2.5279	0.7669	2.9957	0.6496
	3.2872	0.6785	2.0445	0.6799								2.0441	0.8124	3.1935	0.7039
	2.1683	0.7118	2.8795	0.669								1.6884	0.6501	3.563	0.7663
	2.8982	0.7011	4.9639	0.7078								2.6518	0.7993	3.7234	0.7913
	3.1245	0.7548	5.4735	0.7168								3.2852	0.7538	2.8764	0.7369
	2.9714	0.731	4.9219	0.7115								2.8215	0.7036	2.2834	0.6811
	2.5203	0.8021	1.8071	0.7077								2.1836	0.6896	3.0009	0.7798
	1.6421	0.757	2.2418	0.7242								2.3204	0.7996	2.6305	0.6923
	1.5512	0.7215	2.0893	0.706								2.929	0.7571	2.4653	0.6985
	1.6107	0.7214	2.8977	0.7067								2.1418	0.8088	2.4042	0.6911
	1.8315	0.6643	2.6917	0.709								2.4943	0.7353	1.7782	0.6845
	2.1573	0.7397	3.5327	0.7587								3.1463	0.7215	1.983	0.5589
	1.6928	0.7003	2.9607	0.6957								2.0226	0.7164	2.1397	0.7131
	2.8761	0.7858	3.1434	0.7133								2.2986	0.8132	3.4583	0.7297
	2.3547	0.756	3.9405	0.7173								3.5117	0.6996	1.7011	0.6385
	2.5819	0.7295	2.7085	0.7134								2.6989	0.6484	2.3952	0.7006
	2.7624	0.7775	3.0835	0.7222								2.3271	0.7834	5.0114	0.6961
	2.3575	0.7051	2.7454	0.7506								2.6568	0.79	4.1408	0.7417
	2.6724	0.7184	2.5475	0.6824								2.0075	0.7927	2.9524	0.6799
	3.2373	0.7008	2.801	0.7474								2.4704	0.7093	4.7162	0.7572
	2.0825	0.6196	3.084	0.6808								3.7057	0.7592	2.2831	0.6521
	1.7648	0.7381	4.5916	0.7113								2.6934	0.6339	4.6193	0.7785
	2.5979	0.6682	4.1066	0.737								1.9934	0.7333	2.7914	0.6359
	3.2285	0.8033	4.0686	0.7027								2.287	0.7482	3.5001	0.7043
	2.6975	0.7106	2.9876	0.6334								2.9741	0.7775	3.5085	0.7989
	2.6197	0.7357	2.9799	0.7129								2.8432	0.7115	1.5276	0.5911
	3.0952	0.6726	3.1786	0.777								2.9494	0.675	4.0987	0.728
	2.7332	0.7757	3.6556	0.6468								2.7811	0.7146	3.8889	0.7027
	2.6898	0.6747	3.5503	0.6711								2.9433	0.7033	4.2331	0.7308
	2.9048	0.7337	3.223	0.7179								2.4961	0.653	2.3794	0.69
	5.3114	0.7084	2.6738	0.7976								3.4057	0.6857	2.306	0.7417
	5.6475	0.7134	2.3236	0.7182								2.8194	0.7113	2.562	0.6359
	3.0816	0.6603	2.9886	0.7922								3.5674	0.6705	2.9125	0.7045
	3.7703	0.6618	2.5539	0.6909								3.1333	0.6494	2.2873	0.71
	4.8743	0.6676	4.0724	0.7108								5.4673	0.801	2.9104	0.7642
	5.0619	0.691	2.8903	0.6971								3.0253	0.6825	3.5765	0.759
	2.3556	0.599	2.7251	0.6708								3.6687	0.7109	2.3031	0.6902
	3.9757	0.6173	3.1129	0.7382								3.9497	0.7709	3.9158	0.7001
	2.0105	0.679	2.6602	0.674								3.1912	0.7798	3.8437	0.6839
	2.7642	0.6538	2.3012	0.6333								2.8892	0.6686	4.8654	0.7252
	2.0314	0.6506	2.9416	0.7754								2.2632	0.8187	2.6437	0.7416
	2.3455	0.5684	5.9657	0.7111								3.5218	0.6937	3.3867	0.7498
	5.1468	0.6845	5.9927	0.7195								3.6517	0.7507	2.6493	0.6927
	4.5148	0.7042	4.5775	0.6543								3.8092	0.695	2.5437	0.6935
	4.8271	0.6985	4.3062	0.6206								2.5335	0.7381	3.1394	0.7294
	5.0019	0.6917	4.1886	0.5726								3.0521	0.6869	2.9461	0.7012
	3.815	0.6564	5.2649	0.6969								2.9871	0.7508	2.9731	0.7537
	4.06	0.6789	3.8	0.6708								2.8513	0.7546	1.9897	0.6909
	2.2192	0.5746	4.4151	0.659								2.9486	0.7153	4.1214	0.7235
	4.5354	0.6966	4.2858	0.6333								2.4809	0.6793	3.6414	0.7375
	3.6128	0.6621	4.2734	0.6987								2.7093	0.7145	2.2329	0.7805
	1.834	0.6105	4.223	0.7028								3.8226	0.696	2.1362	0.7538
	1.9411	0.6682	3.359	0.7096								3.6267	0.6712	2.5976	0.7305
	2.6468	0.6637	5.814	0.7051								3.2933	0.7131	2.6912	0.7822
	3.1364	0.6827	4.8911	0.6863								2.822	0.7574	1.75	0.7591
	3.3291	0.6483	4.8589	0.66								2.8658	0.7105	2.6076	0.7772
	2.5434	0.6988	4.2782	0.6384								2.6593	0.6784	2.2847	0.6411
	3.1963	0.64	4.2963	0.6578								2.5023	0.6211	2.2863	0.7599
	4.2763	0.7095	3.9977	0.6805								2.6482	0.7383	3.0844	0.7892
	5.1057	0.6863	4.1381	0.7015								3.2653	0.6357	2.8435	0.7577
	5.2512	0.6949	4.1023	0.7296								2.1775	0.7361	2.2405	0.7359
	2.2332	0.5565	3.5369	0.6739								2.5082	0.7126	2.2289	0.7424
	2.3847	0.6926	2.2622	0.7072								2.889	0.6929	2.3622	0.7977
	2.9905	0.6073	4.6766	0.6577								2.8821	0.6477	2.075	0.7281
	3.2964	0.7093	5.9748	0.7468								2.7904	0.7134	2.3862	0.7891
	2.8012	0.5633	4.4838	0.6572								2.7768	0.7376	2.6414	0.7952
	3.2598	0.7091	5.5603	0.7205								2.5842	0.692	2.9002	0.8041
	2.0517	0.7386	4.7271	0.7302								3.1065	0.7151	3.8369	0.7685
	2.7381	0.7338	5.2808	0.7184								3.0311	0.7173	2.6865	0.7835
	2.4869	0.6714	5.1662	0.7157								3.4286	0.7819	3.1392	0.7181
	3.7783	0.6836	5.6338	0.7163								3.0061	0.7478	1.9897	0.7108
	2.9031	0.6785	5.7263	0.7222								2.7882	0.6819	2.642	0.6784
	2.1223	0.7481	4.5225	0.7103								2.4755	0.7101	2.7283	0.7479
	2.9491	0.7099	3.5151	0.7132								2.1587	0.6929	3.1086	0.6882
	2.502	0.7623	5.8275	0.7323								2.7411	0.6667	3.5936	0.7929
	2.8414	0.7127	5.5714	0.7092								2.1062	0.665	2.9135	0.7695
	2.4396	0.6494	3.7472	0.7306								2.2272	0.6707	2.7008	0.8161
	4.8225	0.692	2.8052	0.6708								2.2931	0.7465	2.7359	0.8284
	3.7952	0.6409	5.26	0.7131								3.0871	0.783	3.0182	0.7723
	3.2628	0.6348	3.2541	0.7855								3.9882	0.7385	3.8811	0.7683
	2.8941	0.6085	3.1257	0.6309								2.6518	0.6592	3.7658	0.8348
	2.0593	0.5754	4.1386	0.6367								2.0578	0.608	2.8385	0.7195
	3.245	0.5991	3.6624	0.6069								4.2184	0.7173	2.7188	0.7367
	3.0695	0.689	3.9469	0.7304								3.4057	0.732	2.7427	0.7405
	4.7296	0.6842	3.5051	0.6216								3.2566	0.7356	3.0046	0.8113
	2.7928	0.6613	3.4665	0.6955								3.5918	0.6584	2.1048	0.7814
	4.9987	0.6954	3.8707	0.6162								2.815	0.6939	3.6318	0.7592
	2.2362	0.7586	3.8152	0.7632								2.7308	0.7401	3.3045	0.6546
	3.3891	0.6117	3.8299	0.7068								2.5776	0.7577	3.1847	0.7855
	3.7296	0.6736	3.8286	0.7046								2.6395	0.7428	2.2756	0.731
	5.2566	0.698	3.7595	0.5895								2.5203	0.7378	2.5521	0.7532
	2.4509	0.6766	2.6576	0.5334								2.7008	0.7857	3.1195	0.7585
	3.9871	0.6317	1.8307	0.6847								2.6654	0.6944	2.6078	0.6462
	3.0685	0.6636	2.4776	0.61								2.9994	0.7603	2.0448	0.6634
	1.8104	0.6915	5.5925	0.7199								2.9567	0.7281	2.8052	0.7436
	3.9889	0.6529	3.1411	0.7571								3.1601	0.6848	2.3865	0.7945
	3.2283	0.6723	3.8761	0.6975								4.3988	0.7566	3.0979	0.8018
	3.4152	0.6452	3.4323	0.7465								1.9037	0.6978	2.4171	0.8358
	2.9433	0.6221	3.4846	0.7002								2.4223	0.7574	2.3647	0.7342
	2.3493	0.6562	4.8517	0.7494								2.1638	0.701	3.363	0.6416
	4.2772	0.6761	3.4977	0.7258								1.9871	0.7383	2.6344	0.7691
	3.2164	0.6415	3.3935	0.6959								2.171	0.7793	2.4824	0.6993
	3.7893	0.616	3.4165	0.6948								3.1112	0.7387	1.9804	0.5397
	2.8663	0.689	2.4119	0.7511								2.8471	0.8013	3.1077	0.8696
	1.2615	0.7591	3.1963	0.6011								2.633	0.7513	4.018	0.7856
	3.1084	0.6741	3.4107	0.6299								1.8136	0.6859	3.9407	0.8147
	2.3547	0.6056	2.3722	0.7203								1.9661	0.7547	2.6248	0.6903
	1.9419	0.6842	3.1437	0.6475								2.6327	0.8419	2.6036	0.6729
	2.5614	0.6892	4.8545	0.6888								4.064	0.7268	4.6413	0.7386
	2.0134	0.6832	4.0492	0.7395								2.2085	0.7911	3.8751	0.7877
	2.5833	0.6565	5.5426	0.7283								4.2827	0.8095	2.7403	0.6786
	1.9185	0.6727	4.8803	0.6993								4.1111	0.7784	3.9277	0.7733
	3.3577	0.6689	4.4972	0.6955								2.7981	0.7606	4.5013	0.704
	2.421	0.5457	4.8706	0.6694								3.1718	0.7842	4.5082	0.7511
	4.0147	0.6311	5.1753	0.6937								2.4026	0.7886	4.4527	0.7229
	3.6397	0.5901	4.8648	0.7263								2.2811	0.7617	4.633	0.7016
	1.5096	0.7656	5.2547	0.7521								1.6792	0.6708	3.4622	0.7698
	2.2854	0.7019	4.3409	0.6895								2.8588	0.5977	3.7314	0.7077
	3.46	0.6798	4.1778	0.7302								2.0761	0.7601	2.8336	0.6983
	2.1873	0.73	3.9677	0.6658								2.0346	0.7511	4.1156	0.7565
	1.6884	0.8015	4.013	0.6232								2.7357	0.6663	3.9253	0.7447
	2.8979	0.7118	3.7934	0.7016								4.4535	0.737	2.2126	0.6574
	5.2357	0.6965	3.6961	0.677								3.391	0.7178	2.661	0.7854
	5.0034	0.6814	4.95	0.7495								4.9234	0.7292	2.4889	0.742
	4.6111	0.6712	3.5279	0.7032								3.6013	0.6864	2.1995	0.7087
	5.2969	0.6887	4.5056	0.6999								3.0729	0.7619	3.9524	0.7505
	4.7035	0.6935	3.7666	0.675								3.1983	0.7282	3.6448	0.7874
	4.3225	0.6557	3.1243	0.7795								3.2122	0.751	2.902	0.7147
	4.6989	0.6668	3.6346	0.7571								3.3278	0.7437	3.9353	0.6952
	2.0023	0.5954	3.8437	0.7431								3.495	0.7604	3.5655	0.7456
	2.9444	0.6271	3.7077	0.6524								3.2585	0.6994	2.6771	0.6485
	3.3517	0.5918	3.9183	0.6456								3.3935	0.731	3.6289	0.8027
	2.8012	0.6123	4.1005	0.6924								3.6093	0.7095	3.5827	0.7896
	2.2451	0.5794	2.09	0.7969								3.966	0.7346	3.6322	0.8129
	2.3878	0.5879	3.8247	0.7155								2.7324	0.7093	3.5781	0.7618
	1.9744	0.6147	2.2196	0.758								3.3406	0.7059	1.9673	0.6981
	3.3146	0.6858	3.2662	0.7328								3.9741	0.7358	3.2018	0.693
	2.9622	0.5694	3.9492	0.7426								2.7254	0.72	3.2256	0.7503
	3.2596	0.6052	3.4901	0.6549								2.3484	0.7025	3.6121	0.7138
	2.5064	0.6577	4.1322	0.6588								2.4484	0.7344	1.9227	0.7718
	2.3949	0.722	4.1883	0.7311								2.4091	0.7147	4.0551	0.7192
	2.188	0.775	4.3256	0.7043								3.2124	0.712	3.6371	0.7373
	2.8805	0.6867	5.0986	0.7303								3.9783	0.676	3.0526	0.7112
	2.6061	0.6839	3.7284	0.7049								2.4521	0.7294	3.2519	0.7014
	2.6576	0.8131	2.8456	0.7801								4.0532	0.7167	2.9036	0.685
	5.3367	0.7124	4.5494	0.7018								5.7496	0.7503	2.9667	0.6841
	1.9669	0.5347	2.6372	0.6792								2.0995	0.7724	3.6957	0.7933
	2.1826	0.6964	3.8315	0.6787								2.3964	0.7432	2.9918	0.7193
	1.9269	0.6944	4.4523	0.6716								2.6796	0.7572	3.8004	0.7609
	3.5901	0.6809	3.9585	0.6576								2.8808	0.7091	2.433	0.65
	3.1856	0.6611	3.1655	0.6927								3.6123	0.6698	4.5136	0.7815
	3.6481	0.6082	4.7845	0.6726								2.0871	0.6851	2.3772	0.7274
	4.366	0.7583	3.143	0.6676								2.2941	0.6566	2.9878	0.7149
	2.6428	0.6382	3.0724	0.6124								1.8476	0.7589	4.5259	0.7348
	2.8951	0.7189	2.1342	0.6929								3.7067	0.7167	2.3449	0.7172
	2.2902	0.6408	2.7112	0.7056								3.3258	0.7427	2.6638	0.7974
	1.613	0.6774	1.684	0.7221								3.6497	0.7615	1.9219	0.7818
	1.7698	0.7036	2.7933	0.6712								3.7377	0.7511	2.4827	0.6968
	3.518	0.6528	3.7181	0.6708								3.3797	0.822	3.1898	0.7507
	2.3262	0.5278	4.5131	0.6956								2.5141	0.6117	1.8743	0.6394
	2.6155	0.679	4.7954	0.6858								2.6265	0.6722	1.965	0.7637
	1.7782	0.7084	5.2334	0.7255								2.188	0.78	2.3172	0.754
	2.6389	0.6979	2.9504	0.6725								2.2038	0.6114	2.9918	0.7285
	1.2221	0.6982	2.7494	0.6809								3.8332	0.711	1.9438	0.7081
	4.4955	0.6803	2.2626	0.6763								4.0441	0.6877	2.6229	0.7335
	2.6563	0.7	4.1348	0.7724								3.9313	0.773	3.7526	0.6871
	3.0236	0.639	2.5091	0.592								3.3204	0.6381	2.6668	0.7405
	2.8033	0.6834	3.2363	0.7165								1.5493	0.5901	4.027	0.7883
	2.2182	0.6862	2.7548	0.6554								1.3127	0.6055	3.2847	0.6687
	1.9953	0.6334	3.8392	0.6728								2.3214	0.6746	2.7535	0.756
	2.581	0.6814	4.1347	0.7085								2.258	0.64	2.2461	0.7006
	3.1937	0.6918	5.0189	0.7435								2.7251	0.7218	2.3195	0.7816
	4.2709	0.6654	3.6537	0.7581								3.1914	0.6799	2.0484	0.7656
	2.6793	0.692	3.4867	0.7496								2.64	0.6683	4.0943	0.7903
	3.398	0.6019	3.0125	0.7281								3.3313	0.6351	2.6369	0.6524
	2.7856	0.6844	3.3974	0.7538								2.4788	0.5902	3.0501	0.7047
	2.7068	0.6692	3.0535	0.7221								2.4487	0.7108	2.7011	0.6989
	3.2143	0.5864	4.0002	0.7147								2.5649	0.731	2.8404	0.7865
	3.6045	0.6297	2.7763	0.6449								1.4607	0.6673	3.8839	0.8749
	3.8121	0.6908	2.9614	0.7304								2.4812	0.6283	3.8736	0.7338
	2.0889	0.6639	3.2551	0.7067								2.389	0.6797	3.2748	0.7521
	2.4457	0.6417	4.5287	0.6886								2.6923	0.6435	2.6967	0.7427
	2.7508	0.5293	3.5953	0.693								2.6702	0.7108	2.0357	0.7519
	4.6619	0.683	2.9328	0.7591								2.2326	0.7334	4.6099	0.7397
	2.1321	0.6435	5.1196	0.7107								3.5903	0.7645	2.0376	0.6777
	5.337	0.6812	3.7787	0.7232								2.2192	0.6157	2.1781	0.7046
	3.0041	0.5698	3.4926	0.7111								2.9617	0.7227	4.4686	0.7239
	3.0601	0.6641	2.8118	0.7566								2.9534	0.6413	3.4756	0.6551
	3.6933	0.6698	3.5028	0.7466								3.3594	0.7328	4.296	0.7154
	2.6484	0.5389	3.8875	0.705								1.8955	0.7126	2.0452	0.7177
	5.4522	0.6991	3.8585	0.7119								2.7158	0.6127	1.9635	0.6115
	3.6523	0.7138	3.8125	0.7074								2.7503	0.7089	3.0455	0.737
	2.9943	0.5837	1.6534	0.7038								2.3313	0.6629	2.2259	0.7014
	5.1738	0.6802	1.6623	0.7139								3.1679	0.713	1.432	0.6806
	3.0955	0.6446	1.6717	0.6984								2.8128	0.6302	2.5241	0.7811
	2.6713	0.7045	3.8841	0.6428								3.0681	0.6735	2.1501	0.6221
	2.2841	0.6458	2.4351	0.6536								3.2874	0.6237	2.7581	0.7292
	3.7157	0.6437	3.5534	0.722								2.6468	0.6773	3.0871	0.7329
	2.6395	0.6844	1.8267	0.7636								2.3794	0.6813	1.9923	0.6016
	1.6153	0.7009	2.7378	0.766								3.8736	0.7522	5.4822	0.7426
	4.9984	0.6889	1.9254	0.7704								4.3556	0.7429	4.5908	0.7591
	1.6924	0.7265	2.9814	0.6603								4.1397	0.8513	3.563	0.7033
	2.1927	0.6791	2.9353	0.7528								3.2648	0.6935	4.36	0.6855
	2.6155	0.7146	3.1305	0.7227								3.8076	0.7703	3.8638	0.7941
	3.0637	0.6422	2.4106	0.701								3.3865	0.7648	4.404	0.7633
	2.6147	0.6718	2.8632	0.628								2.0743	0.6961	2.9418	0.8688
	1.5636	0.6771	3.4472	0.7062								2.0401	0.7293	4.7583	0.7393
	4.9929	0.6618	2.1937	0.6958								2.4378	0.674	3.447	0.752
	2.9796	0.6886	2.7106	0.6991								2.3166	0.7438	4.523	0.7438
	2.2045	0.6448	5.603	0.7192								3.0419	0.7364	3.2594	0.7164
	2.2586	0.6378	3.0615	0.7274								3.5916	0.6556	4.1739	0.7299
	2.4996	0.6346	3.7197	0.6409								3.9242	0.7573	3.5549	0.649
	2.4424	0.6113	3.3963	0.7356								3.5651	0.7296	3.5423	0.6775
	1.5344	0.658	2.3547	0.6705								2.5962	0.7818	2.9829	0.8098
	4.094	0.6893	2.8411	0.6927								2.7658	0.769	3.8404	0.7577
	1.5002	0.603	2.3449	0.7141								1.999	0.7775	3.8148	0.6963
	2.7733	0.6537	2.743	0.561								2.5545	0.7376	2.315	0.7462
	2.1676	0.7025	3.6418	0.5984								2.9764	0.7417	4.3539	0.7288
	2.7	0.6293	3.7226	0.596								2.5159	0.7293	3.5304	0.7765
	2.8995	0.5808	3.9373	0.6017								2.0657	0.7107	4.3619	0.7353
	2.097	0.5527	4.8677	0.6667								2.2616	0.7725	4.4422	0.7947
	2.6724	0.649	5.6117	0.7192								3.2265	0.7314	3.5522	0.6799
	4.3039	0.6414	3.4718	0.626								2.4469	0.6763	3.7129	0.7997
	1.6748	0.6437	3.0088	0.6996								3.6074	0.7926	3.2025	0.7819
	2.6696	0.5966	3.1967	0.7422								2.2514	0.6831	4.1149	0.7383
	4.7411	0.6744	3.1305	0.6158								3.6013	0.7403	2.9365	0.7965
	2.8851	0.5835	3.12	0.7145								2.0142	0.6516	2.8398	0.7618
	5.5898	0.7206	2.5306	0.7287								2.2352	0.7946	4.013	0.7466
	5.0158	0.7248	3.5644	0.6769								3.105	0.6819	2.1815	0.7319
	4.621	0.6901	4.1271	0.6443								2.2166	0.8299	2.7723	0.7561
	3.9621	0.6454	2.6338	0.7103								3.8035	0.7753	3.6604	0.717
	4.3638	0.682	4.1486	0.6329								3.6422	0.7803	3.0523	0.7149
	3.7238	0.681	2.5787	0.7399								2.4128	0.7398	3.8847	0.8184
	4.0534	0.7207	2.8142	0.71								3.5032	0.7208	3.7367	0.676
	3.3307	0.6283	4.7547	0.6968								3.2811	0.7158	4.3508	0.7525
	3.1105	0.5907	3.8577	0.6568								5.3575	0.7941	1.6579	0.6766
	2.8396	0.6644	3.9655	0.6474								2.7599	0.695	3.6119	0.7482
	2.6521	0.6757	3.1191	0.6549								3.8627	0.7541	4.1365	0.7508
	4.5584	0.7002	2.0219	0.6834								2.9644	0.7188	3.4113	0.6932
	3.7119	0.706	3.4867	0.7186								1.913	0.7287	2.564	0.7461
	3.4037	0.6801	3.5062	0.6691								3.5825	0.7126	2.9589	0.7803
	2.5191	0.7151	2.8417	0.6896								4.2648	0.7243	2.9002	0.7645
	2.5758	0.6715	2.5597	0.6203								2.3766	0.6503	3.6598	0.8114
	3.733	0.741	3.1138	0.6908								2.5899	0.7557	3.7636	0.7916
	2.6958	0.7249	2.8123	0.6468								4.7741	0.7626	3.4624	0.7957
	2.4812	0.7319	3.6297	0.6127								3.1921	0.7129	3.5883	0.7623
	2.2967	0.7618	2.9662	0.6599								4.0163	0.7252	2.1501	0.6785
	3.1069	0.6354	2.2629	0.4119								4.127	0.7009	1.9327	0.6702
	3.8207	0.7485	2.5309	0.6122								4.5605	0.776	1.5964	0.6932
	2.5873	0.7271	3.3751	0.5928								5.113	0.7355	3.3755	0.7201
	2.7196	0.7268	2.1087	0.6553								4.9987	0.7834	1.75	0.7121
	2.4665	0.6683	4.1234	0.6548								3.6287	0.7233	1.6915	0.7013
	2.4454	0.6328	1.8476	0.7071								4.8552	0.7745	2.1978	0.619
	2.0628	0.6172	2.8813	0.6292								3.7922	0.7048	2.9481	0.7348
	3.8448	0.6478	5.9097	0.7222								3.5409	0.742	3.1781	0.7092
	2.2055	0.7445	5.3965	0.7506								2.9307	0.7219	3.1463	0.6993
	1.9703	0.7448	3.3696	0.6736								3.1847	0.7272	4.1948	0.6947
	2.8325	0.6834	2.5747	0.6502								2.7169	0.6709	2.2922	0.658
	4.6412	0.7361	2.6465	0.7498								2.0035	0.5938	2.8766	0.7217
	4.7399	0.7336	2.6316	0.6599								2.0164	0.6951	3.3429	0.6824
	2.8026	0.6641	3.0698	0.6702								2.3986	0.7245	2.2883	0.7085
	4.0154	0.7855	3.5459	0.6999								2.3672	0.7109	4.5867	0.735
	3.8633	0.7028	2.9353	0.6044								1.9834	0.763	3.038	0.727
	3.1112	0.7434	2.0328	0.7612								2.2524	0.759	4.3902	0.7378
	2.1167	0.7048	2.3912	0.6825								4.5136	0.7815	3.9172	0.8162
	3.0297	0.6922	2.4536	0.6362								3.7565	0.6928	3.1963	0.7123
	2.6347	0.7399	3.6933	0.6242								4.1463	0.7714	3.9012	0.804
	3.1316	0.835	2.4641	0.7043								2.9544	0.7433	3.2628	0.7809
	3.5365	0.7376	4.4929	0.7106								2.3204	0.652	1.8432	0.7452
	2.2389	0.7093	2.9292	0.589								5.0868	0.7769	2.4719	0.7113
	2.0031	0.802	2.3502	0.7567								5.0525	0.7621	3.5959	0.7568
	1.7334	0.7171	3.2384	0.6866								3.2491	0.7169	3.7139	0.8037
	4.1741	0.6935	3.4515	0.5905								2.009	0.7097	2.6812	0.7649
	3.6566	0.781	4.5122	0.672								2.9297	0.7412	2.1614	0.6218
	2.9099	0.7455	4.2746	0.663								2.258	0.7975	1.8676	0.6138
	3.5106	0.6674	2.8469	0.7179								2.2461	0.7228	2.6632	0.7494
	3.3777	0.7274	3.3643	0.6468								2.5165	0.7201	3.1721	0.6945
	4.0887	0.6708	2.5076	0.6351								2.6081	0.72	3.2159	0.7977
	2.9312	0.7414	3.7958	0.6781								2.9761	0.7796	1.9767	0.7077
	2.3669	0.7898	3.3092	0.6842								2.1223	0.7825	3.5674	0.7078
	2.9087	0.7434	2.443	0.6836								3.2996	0.6885	2.9664	0.7461
	3.7575	0.6932	2.8959	0.6743								3.5831	0.7492	3.5603	0.7255
	3.3893	0.7458	2.6693	0.7163								2.5965	0.6887	2.5194	0.7567
	2.3958	0.7158	2.6743	0.7344								3.3895	0.6792	3.1967	0.7177
	4.228	0.7115	5.6848	0.7268								5.5047	0.7584	3.9627	0.7622
	3.6993	0.7087	3.81	0.7173								2.1635	0.7551	2.1006	0.7557
	3.5182	0.664	4.306	0.7382								2.0814	0.7413	2.3565	0.7627
	4.2929	0.7225	3.1136	0.7222								4.4638	0.7559	3.4043	0.7729
	3.4618	0.7202	3.381	0.6234								5.7945	0.7681	5.1667	0.7949
	1.8222	0.6953	3.0671	0.7021								2.158	0.6611	4.4952	0.7803
	1.3831	0.6157	2.2445	0.7429								4.5011	0.7176	4.6994	0.7442
	2.4143	0.6904	3.0135	0.6601								3.9843	0.6489	3.773	0.7596
	1.7819	0.7609	2.1985	0.7281								3.1281	0.6589	5.122	0.7688
	2.2232	0.5747	2.7835	0.6								2.8131	0.7542	3.8761	0.6633
	4.6418	0.7725	2.8622	0.7272								3.7593	0.7726	4.3401	0.7759
	3.6977	0.6923	4.8208	0.6497								3.0311	0.7386	2.4134	0.7273
	4.1295	0.7294	2.5724	0.6673								1.8861	0.6348	3.7242	0.7141
	1.7698	0.7139	2.8262	0.6619								1.7644	0.5906	2.138	0.75
	3.1676	0.728	3.6846	0.6629								4.2773	0.7438	3.2996	0.7604
	3.3814	0.6985	2.6599	0.7249								4.0379	0.7073	2.8205	0.6516
	3.223	0.7338	1.688	0.778								3.3358	0.7244	3.0368	0.7489
	3.2942	0.6622	2.3351	0.7089								3.8619	0.7088	3.17	0.8019
	2.2599	0.7072	2.5434	0.6927								3.3255	0.6219	2.2159	0.7221
	3.1498	0.6104	2.3392	0.6678								3.0012	0.7463	2.2645	0.664
	3.4463	0.7337	3.151	0.747								2.6925	0.7939	1.6308	0.7018
	3.7103	0.7124	2.7082	0.6548								2.6947	0.7674	2.7677	0.7304
	3.1184	0.6553	3.037	0.7345								3.9279	0.7976	2.7701	0.7554
	3.8294	0.7547	2.6308	0.6576								2.6903	0.7509	2.8508	0.7197
	2.7869	0.6725	2.5053	0.715								3.0979	0.7854	2.7166	0.7309
	3.4169	0.7137	2.3018	0.8085								3.9544	0.7173	3.4394	0.8294
	2.7016	0.754	2.6465	0.6227								3.688	0.7438	3.5068	0.7646
	2.3609	0.7842	2.7527	0.6991								2.5121	0.7245	4.1522	0.699
	3.4746	0.7665	3.9527	0.6563								4.5845	0.7396	2.5945	0.7586
	3.8034	0.7254	4.4412	0.7072								4.0397	0.7641	3.0014	0.751
	2.48	0.7341	4.7346	0.7195								3.3544	0.8296	3.4096	0.7361
	2.9496	0.6616	5.6695	0.7268								3.8346	0.7438	2.992	0.7647
	3.1129	0.6509	4.3221	0.6846								3.1893	0.7219	2.5159	0.7592
	2.3108	0.7569	3.549	0.6993								3.248	0.7166	2.5478	0.7374
	3.4187	0.7007	3.3477	0.597								2.3408	0.7185	2.1439	0.7188
	1.9196	0.7406	3.9302	0.6736								4.3612	0.7863	2.342	0.7009
	1.8994	0.7097	1.7037	0.5503								3.2055	0.7482	1.7076	0.6923
	3.5773	0.6954	4.26	0.6247								2.9714	0.7411	2.5513	0.7142
	2.5094	0.7094	2.9125	0.6909								2.2392	0.6626	2.5547	0.5882
	3.0625	0.7701	3.0436	0.5376								3.0228	0.7198	2.7076	0.6377
	3.9574	0.6282	3.3755	0.6942								3.2341	0.6313	2.2048	0.6269
	4.2848	0.7379	3.5119	0.6465								2.5379	0.6537	2.3442	0.6341
	4.9773	0.7128	3.2528	0.7								3.334	0.7107	2.4773	0.7641
	4.5263	0.6928	3.7421	0.6803								5.0601	0.7773	3.1604	0.7418
	2.9796	0.6525	3.4703	0.6779								3.8927	0.7159	2.8895	0.6438
	3.4163	0.7696	1.8584	0.7463								2.8414	0.6614	1.8814	0.5833
	2.4665	0.7702	3.9821	0.6861								5.0129	0.7717	3.2836	0.6841
	2.6832	0.6759	4.571	0.7253								4.5898	0.7733	1.6345	0.7955
	3.9003	0.6851	2.2818	0.6874								3.8537	0.7022	1.856	0.6853
	2.9736	0.7447	3.592	0.7302								3.1942	0.7957	2.6771	0.7468
	2.8606	0.7809	5.1432	0.7091								4.6983	0.7314	2.9433	0.7776
	2.8383	0.7183	3.3632	0.6877								4.2638	0.7515	2.1477	0.7369
	3.1107	0.6383	3.0012	0.721								4.5054	0.7622	2.48	0.7471
	4.1289	0.7122	2.2022	0.679								4.0999	0.7109	2.724	0.7799
	3.634	0.7469	2.7763	0.6865								2.936	0.6356	2.6752	0.7412
	3.11	0.6468	3.4605	0.7043								4.4883	0.7583	2.2655	0.7835
	3.4822	0.7754	2.6305	0.6853								4.812	0.8047	2.9883	0.7562
	3.7715	0.6922	3.3442	0.7466								4.4221	0.7576	3.5331	0.7081
	4.4686	0.6827	2.8495	0.7714								1.9782	0.7074	2.4326	0.7368
	3.6631	0.7531	3.3678	0.7415								5.0787	0.7733	2.695	0.7075
	3.0678	0.7169	4.6684	0.7061								3.4383	0.7408	4.0137	0.6871
	2.2259	0.7006	3.8565	0.7297								3.9079	0.7335	3.5419	0.6853
	3.5517	0.7039	5.0512	0.6871								2.0714	0.7669	3.7656	0.7085
	5.3931	0.706	3.3411	0.6805								2.253	0.7977	2.5314	0.6749
	4.3108	0.7825	5.0167	0.7293								4.2704	0.7579	1.9725	0.7222
	3.963	0.6602	3.3522	0.698								3.2064	0.7392	2.9539	0.6884
	3.3101	0.763	2.3625	0.7208								1.9388	0.7291	2.8157	0.7526
	3.4072	0.7204	3.1143	0.6997								2.5268	0.6467	2.9687	0.7196
	3.923	0.7259	2.7951	0.7218								2.1988	0.61	2.7101	0.8056
	3.4712	0.7423	3.0844	0.7361								2.562	0.6553	2.2089	0.7403
	2.7384	0.7641	3.193	0.7042								4.286	0.6807	3.0801	0.7515
	2.9741	0.5833	4.8043	0.7365								4.0878	0.7092	2.6093	0.7287
	3.9317	0.7025	2.2935	0.7125								4.1821	0.7353	3.7121	0.789
	2.8383	0.711	2.8419	0.5506								4.0483	0.7826	3.7961	0.7666
	3.0064	0.6629	3.3162	0.6956								4.3022	0.8	4.0567	0.6817
	2.1535	0.7223	4.9844	0.7061								3.245	0.744	1.9426	0.6812
	1.9049	0.6904	3.344	0.7087								3.9714	0.7241	4.2926	0.7001
	1.7568	0.7506	3.1155	0.6739								3.592	0.7513	2.103	0.6201
	2.459	0.7376	2.8766	0.7462								2.2544	0.6071	4.0871	0.7436
	2.5516	0.7054	2.4128	0.7347								2.4017	0.8439	2.3083	0.8223
	3.5986	0.6494	3.3128	0.6943								3.0392	0.7407	2.7497	0.7985
	3.8782	0.616	3.2614	0.6666								3.96	0.7287	2.4143	0.7117
	2.7411	0.6222	2.6121	0.7097								2.4683	0.7559	2.6268	0.6026
	3.4852	0.6023	2.6378	0.7246								2.9183	0.7733	2.4961	0.7439
	2.5341	0.6398	3.3768	0.7035								3.4375	0.7612	3.1942	0.7274
	3.7797	0.6956	3.5377	0.7042								2.5649	0.715	5.1235	0.7737
	2.5091	0.6377	3.5967	0.7267								3.2124	0.6749	5.3441	0.7981
	2.6815	0.679	2.1947	0.7572								2.7548	0.8204	3.2304	0.6848
	3.1169	0.6867	2.9806	0.6868								3.116	0.6488	4.8132	0.8002
	3.3402	0.7284	3.5973	0.6752								5.1238	0.7529	3.0892	0.8231
	3.1077	0.6418	3.0779	0.71								4.617	0.7444	2.6848	0.6947
	3.3431	0.6283	2.2166	0.6774								5.4299	0.7739	2.6782	0.7083
	2.8591	0.6736	3.6697	0.6902								3.5746	0.6745	2.6308	0.7203
	1.7526	0.7574	3.0472	0.7218								2.7803	0.6823	2.3487	0.7153
	2.4996	0.7385	4.2366	0.7316								2.6532	0.642	2.5847	0.7542
	2.1978	0.8792	3.2823	0.6702								3.9005	0.6765	2.6535	0.7642
	3.8738	0.7229	3.372	0.6515								2.4406	0.7252	1.8392	0.7388
	4.2048	0.7259	3.6622	0.7105								3.6616	0.6278	2.0686	0.7675
	2.4776	0.7244	2.4913	0.7494								4.559	0.7194	2.0408	0.7853
	1.858	0.6953	2.73	0.7015								4.6507	0.7769	4.0266	0.6914
	2.1951	0.7419	3.2666	0.6241								3.9373	0.6993	2.2847	0.68
	5.3366	0.7256	2.0306	0.6836								4.2013	0.7034	2.9999	0.7377
	2.7016	0.7045	2.1487	0.6767								5.1722	0.777	1.9703	0.7054
	3.4026	0.6932	5.0845	0.7042								2.4755	0.6778	2.3906	0.804
	1.7555	0.5603	4.8635	0.6885								4.1154	0.7593	3.1777	0.7233
	3.7208	0.7438	5.1449	0.7001								5.2306	0.766	2.2445	0.7889
	3.1474	0.6935	5.2618	0.6938								3.4046	0.6788	1.9053	0.6681
	3.434	0.604	3.7622	0.6098								4.4653	0.7	2.6437	0.7519
	4.8011	0.6954	3.9967	0.6753								4.4313	0.7182	2.3725	0.7428
	1.9879	0.6952	4.9245	0.709								2.5597	0.676	4.4618	0.7462
	3.0971	0.7075	4.6932	0.6757								3.0955	0.7633	5.024	0.7755
	4.3148	0.6618	5.2443	0.6961								4.4635	0.7055	4.0073	0.6914
	3.0581	0.7503	4.2315	0.6414								2.3249	0.713	3.5484	0.7063
	2.0244	0.6591	3.3952	0.6733								1.9285	0.7016	2.3784	0.6838
	3.5079	0.7242	4.1744	0.6531								2.4481	0.7216	2.5449	0.659
	2.0145	0.6972	2.8895	0.7217								3.3823	0.7154	2.6593	0.6492
	2.468	0.7008	3.9936	0.6834								2.3961	0.7188	4.9203	0.7765
	3.3121	0.6389	3.2184	0.6426								2.4265	0.7069	2.8448	0.6518
	2.8777	0.6555	2.0914	0.7987								2.6313	0.7546	2.5597	0.7609
	3.3726	0.6879	2.6727	0.6382								3.1065	0.7025	3.2285	0.7746
	2.8555	0.5491	2.5229	0.655								2.6685	0.6705	3.7813	0.8062
	3.3444	0.6042	2.1466	0.769								2.505	0.7316	3.012	0.7834
	2.465	0.564	1.6493	0.7577								2.9046	0.688	2.9599	0.6767
	2.8573	0.6456	3.2555	0.6659								3.3983	0.7136	3.9452	0.7239
	3.2786	0.6956	1.7865	0.6664								4.7726	0.7706	2.5922	0.75
	4.1226	0.6556	2.7273	0.6379								4.0669	0.7138	3.046	0.818
	2.7373	0.7387	2.8743	0.7022								4.0856	0.7045	2.6909	0.7444
	2.6956	0.7041	5.0586	0.6872								4.1145	0.7382	4.2818	0.8424
	3.8704	0.7083	2.9376	0.7208								2.5675	0.7267	4.4906	0.7604
	2.8534	0.6983	3.2253	0.7155								2.566	0.6201	4.4951	0.7257
	4.0485	0.7194	4.2681	0.6843								3.8858	0.72	4.2375	0.8414
	3.8604	0.6925	2.9985	0.6687								3.0007	0.7156	2.6166	0.8316
	4.1967	0.6761	3.2973	0.6376								3.5984	0.7122	3.9834	0.8214
	3.4564	0.6748	3.359	0.7466								3.6383	0.7144	4.4704	0.7106
	3.7571	0.727	4.5161	0.6785								3.6289	0.7588	2.4051	0.7969
	4.2441	0.7095	4.3069	0.6669								2.3531	0.6726	4.9052	0.791
	4.689	0.7179	3.2915	0.6062								2.2085	0.6149	2.9739	0.7271
	3.4807	0.6732	1.9552	0.5979								3.7244	0.7083	3.0572	0.6978
	2.3461	0.6809	2.1359	0.5873								2.6679	0.634	2.998	0.6987
	2.5191	0.6064	4.7796	0.6748								2.6277	0.6913	3.5011	0.7716
	3.4174	0.5988	1.7777	0.6706								2.3725	0.6686	4.2934	0.7176
	2.9018	0.7362	2.0023	0.5816								2.1951	0.7078	3.5858	0.701
	2.8539	0.6863	1.8063	0.774								3.7873	0.6925	3.9031	0.7839
	1.4803	0.7208	2.1143	0.7316								3.985	0.6645	3.1965	0.8685
	3.2829	0.6194	3.2124	0.6464								3.9001	0.7554	2.8542	0.7607
	3.3433	0.6412	2.5605	0.6457								2.468	0.5856	3.0007	0.6762
	1.9138	0.7469	2.8417	0.7251								2.1456	0.582	1.6972	0.783
	3.5736	0.6572	3.2191	0.6878								2.5235	0.6532	2.7866	0.7446
	1.9521	0.7766	2.527	0.6857								2.3906	0.6636	2.695	0.7749
	2.4692	0.7574	2.3347	0.7162								4.9994	0.7397	2.9191	0.8047
	5.7228	0.7495	2.3386	0.7015								2.8676	0.725	2.1569	0.774
	6.0064	0.7388	2.929	0.7013								2.4779	0.7645	3.2322	0.7305
	4.8644	0.6789	3.111	0.65								3.256	0.7306	2.8385	0.7073
	5.5426	0.7427	2.2756	0.7134								3.3561	0.6977	3.8688	0.7836
	5.0188	0.7036	2.8099	0.7343								2.3427	0.6578	2.006	0.7802
	4.2532	0.7	3.8914	0.6443								2.4545	0.7064	3.8386	0.6877
	4.4924	0.7394	2.191	0.6955								3.6957	0.7026	2.4883	0.7668
	2.7373	0.6212	4.4944	0.7074								2.7362	0.6177	2.7832	0.8059
	3.0565	0.6099	1.7386	0.7685								2.721	0.6733	2.9262	0.7527
	2.4366	0.7091	2.8725	0.6427								3.0988	0.7075	2.9861	0.8107
	4.1427	0.7152	3.7967	0.6612								2.4463	0.6307	2.6076	0.7724
	4.8123	0.7286	2.7765	0.5789								2.7139	0.6963	3.6489	0.7917
	3.5281	0.646	2.9066	0.6675								2.6602	0.7372	3.0816	0.7917
	2.9247	0.5865	2.9761	0.6911								3.5146	0.7172	2.7768	0.6638
	4.6098	0.7085	3.1312	0.5873								2.8941	0.6916	3.775	0.7358
	5.4165	0.7002	1.9461	0.6201								3.5262	0.6795	2.851	0.7435
	5.088	0.708	2.7422	0.6459								2.687	0.6827	2.6518	0.7435
	4.7754	0.7128	3.3413	0.5766								3.0543	0.7069	2.0281	0.8074
	4.8943	0.7145	3.7063	0.6728								2.436	0.6588	2.0718	0.7473
	4.6485	0.7076	2.9836	0.5731								2.7273	0.6973	2.5332	0.821
	4.3149	0.6702	4.1073	0.6798								2.1139	0.6958	3.2055	0.7858
	3.656	0.6754	2.5542	0.6307								2.7457	0.6061	3.3632	0.7626
	2.0009	0.5288	2.3562	0.6995								2.8635	0.6983	2.3182	0.7996
	3.9033	0.6603	3.313	0.594								2.4752	0.5958	2.8197	0.8038
	2.8671	0.6408	1.9411	0.762								3.4547	0.6623	4.2727	0.7547
	4.2584	0.711	2.9689	0.572								2.4229	0.6105	3.2847	0.6857
	3.0501	0.6656	3.9576	0.6525								2.4499	0.6465	2.3653	0.7276
	2.4596	0.7235	3.0516	0.7271								4.3815	0.8293	2.3005	0.7558
	3.2279	0.6144	2.3169	0.7809								5.3044	0.7832	2.4296	0.659
	2.9642	0.6955	1.9262	0.7646								4.2196	0.7438	2.8733	0.7839
	2.6928	0.7053	4.6913	0.6869								2.8513	0.6235	3.5306	0.7565
	3.2971	0.627	3.3271	0.596								5.236	0.7917	2.3176	0.7939
	2.8637	0.6899	3.6056	0.7712								4.5778	0.7541	2.4898	0.7738
	2.8205	0.587	3.7781	0.6794								3.4169	0.6671	2.4048	0.7866
	2.2573	0.7472	2.3297	0.624								4.7748	0.7711	1.6954	0.727
	2.6302	0.6536	3.0446	0.7027								3.802	0.703	2.8458	0.8143
	2.9727	0.728	2.4892	0.5914								3.5331	0.7622	4.0622	0.7497
	3.0959	0.7916	2.5226	0.7021								3.8367	0.6812	2.7076	0.6174
	3.855	0.6658	2.9614	0.6194								2.8705	0.732	4.7709	0.8165
	2.6859	0.7576	3.3193	0.6335								2.9717	0.7925	4.4736	0.6673
	2.7098	0.7377	2.6967	0.5797								2.8157	0.5985	2.4581	0.7365
	3.4712	0.6588	3.143	0.6045								5.4304	0.7635	3.3061	0.714
	2.0585	0.7017	2.8012	0.658								3.3398	0.6055	2.1466	0.6981
	3.15	0.734	2.2226	0.6828								2.9043	0.7228	2.4442	0.6294
	2.8255	0.7775	3.1636	0.7176								4.5245	0.7205	2.8565	0.7386
	2.7311	0.6419	3.3711	0.6943								3.3409	0.7297	2.4931	0.6281
	4.3166	0.6915	2.8699	0.582								2.1111	0.6632	2.5681	0.8122
	3.2696	0.6703	2.9	0.6913								4.796	0.7511	2.9999	0.6606
	3.8753	0.6391	3.0543	0.6368								2.7419	0.6564	4.0829	0.7756
	3.1406	0.6856	1.7028	0.658								3.9001	0.7083	2.585	0.793
	2.8821	0.7631	1.8767	0.555								3.253	0.7491	4.3351	0.7187
	2.9597	0.7393	2.2497	0.6496								3.5398	0.7634	3.792	0.7576
	2.5079	0.7726	2.5847	0.7443								3.1953	0.6961	4.7507	0.7709
	2.4701	0.7571	2.8136	0.6883								3.3963	0.7484	3.6905	0.6816
	2.8406	0.712	2.8797	0.7288								2.0383	0.7476	3.063	0.6179
	2.8265	0.739	3.2122	0.6749								2.5385	0.7105	2.4788	0.652
	3.0847	0.7693	2.9727	0.697								3.1651	0.634	2.6217	0.7152
	2.5385	0.6379	2.9168	0.6683								2.0988	0.6434	3.6955	0.75
	3.8665	0.7307	2.6007	0.6791								3.3801	0.7493	5.0493	0.7394
	2.7573	0.7269	3.2944	0.7038								2.5385	0.5723	3.9759	0.6958
	1.9064	0.7288	2.2172	0.7405								3.1297	0.6657	2.4302	0.6635
	1.9157	0.6794	2.5634	0.6209								1.9706	0.7107	2.8534	0.6623
	2.4112	0.5576	3.0438	0.723								2.2471	0.7418	3.9835	0.7383
	2.9724	0.7515	2.0843	0.6048								2.2438	0.649	2.9267	0.7061
	2.692	0.7098	2.0832	0.6814								2.5778	0.6188	3.1229	0.7233
	2.7095	0.7275	2.1693	0.7484								3.3847	0.7148	3.8444	0.7516
	3.5798	0.6674	3.0199	0.7117								3.0521	0.6711	3.552	0.7019
	3.1081	0.673	2.8547	0.7384								2.4683	0.635	4.4055	0.7081
	2.7535	0.7469	2.9871	0.6792								3.1441	0.7483	5.2343	0.7485
	3.7514	0.6864	3.1103	0.6278								2.7397	0.7093	3.0681	0.7188
	3.1081	0.6788	2.9491	0.7166								2.0372	0.6754	3.4812	0.6937
	2.6107	0.6883	4.2151	0.6883								3.9763	0.6759	2.7335	0.7117
	2.0204	0.6405	2.3373	0.7043								2.8681	0.7	2.4287	0.7752
	2.2342	0.6926	2.7278	0.752								3.0329	0.6843	3.8997	0.7163
	4.3165	0.6757	2.575	0.723								2.9514	0.7003	4.0128	0.6648
	2.7085	0.6938	2.6002	0.6851								3.2	0.6808	3.495	0.8028
	2.3756	0.7192	3.3246	0.6179								2.5591	0.7323	2.7832	0.7301
	2.8666	0.7075	2.1897	0.7598								2.674	0.6505	2.3477	0.7483
	3.3678	0.6354	2.6702	0.7303								2.5536	0.6326	2.3468	0.7178
	3.8024	0.6952	4.1338	0.687								2.5879	0.7659	3.1538	0.6799
	3.9834	0.7504	3.0157	0.8353								2.7446	0.7181	2.4533	0.7309
	2.5489	0.7034	3.7628	0.7083								2.8317	0.7028	2.4363	0.7068
	2.888	0.6888	2.6704	0.678								3.5417	0.6782	2.4931	0.6781
	2.6178	0.7093	3.9709	0.681								2.9684	0.6903	2.8226	0.7375
	2.4008	0.6787	3.42	0.6274								2.7634	0.6754	4.6393	0.742
	2.4605	0.6307	4.1941	0.6632								2.7139	0.7101	3.6332	0.6669
	2.5162	0.7574	2.7457	0.7442								1.9223	0.6962	2.2795	0.6942
	1.8568	0.769	2.8723	0.7066								1.7981	0.5859	2.3685	0.697
	2.7853	0.8034	2.7054	0.7105								2.6302	0.6941	2.7589	0.7136
	2.6246	0.7328	2.7087	0.6944								3.9334	0.7721	2.4979	0.7374
	3.1456	0.6336	3.1835	0.7476								2.6428	0.6828	3.972	0.7342
	2.0885	0.6623	2.6496	0.6567								4.1581	0.757	3.9863	0.7344
	2.7378	0.7191	2.6909	0.6502								3.751	0.7216	1.6739	0.6264
	3.4665	0.7352	2.6674	0.6284								4.1309	0.7257	2.0693	0.8086
	2.9838	0.743	3.8475	0.6498								3.7411	0.6719	2.8276	0.7866
	2.6865	0.7546	2.0825	0.7349								3.0835	0.6845	2.8555	0.7706
	1.8842	0.743	3.7797	0.6155								3.1364	0.685	2.8689	0.6813
	1.803	0.7731	2.4302	0.6298								3.4115	0.7302	2.4109	0.7739
	3.9574	0.6363	2.7551	0.6352								2.8448	0.7311	2.8614	0.6827
	3.6052	0.6238	3.8094	0.6456								2.3881	0.6744	2.0097	0.6936
	3.9411	0.7064	2.3499	0.7532								2.5364	0.7724	2.3924	0.7224
	4.9278	0.7182	2.7898	0.7368								2.9201	0.7273	2.9173	0.6558
	4.2033	0.688	2.9985	0.6914								3.7161	0.8086	2.9074	0.7721
	3.8617	0.7214	2.8679	0.6693								2.5428	0.6812	2.6372	0.6884
	4.6471	0.7347	2.9074	0.6473								2.7524	0.6682	2.5585	0.7955
	4.195	0.7405	3.1349	0.7031								2.4803	0.6911	3.9619	0.741
	3.856	0.7289	2.78	0.6498								2.2372	0.638	2.9627	0.6389
	3.9492	0.6353	3.6185	0.659								4.1983	0.7178	2.6585	0.7394
	4.7561	0.7731	2.8933	0.6828								3.4405	0.7615	2.0112	0.7348
	4.3367	0.7239	3.1148	0.6578								3.2687	0.6817	2.6668	0.7852
	3.6768	0.7113	2.6821	0.7105								3.106	0.6723	2.1573	0.8196
	3.6487	0.6779	2.9325	0.7445								3.155	0.7469	5.31	0.7552
	3.2441	0.6105	2.0995	0.7541								3.0799	0.7863	4.6693	0.7946
	3.4139	0.6771	2.7376	0.6993								3.9364	0.7345	4.1734	0.7575
	2.3031	0.6243	2.8503	0.7285								2.3713	0.6995	2.761	0.7632
	2.1456	0.7013	2.3427	0.6989								3.0428	0.6866	2.9756	0.6826
	3.6346	0.665	2.8956	0.7086								3.6344	0.6457	3.2913	0.7199
	3.4057	0.7538	2.3666	0.745								3.6513	0.6759	3.2389	0.8365
	3.5509	0.8033	3.1129	0.5922								4.0152	0.7643	2.3772	0.7193
	5.3022	0.7086	3.1983	0.6881								3.5862	0.7075	2.3163	0.7103
	3.9843	0.712	3.2198	0.8142								2.1604	0.6618	3.2933	0.686
	3.6481	0.7102	3.4006	0.6754								2.1937	0.6418	3.9105	0.6711
	3.4888	0.5603	3.3865	0.6722								3.3202	0.7336	2.765	0.7387
	5.2694	0.696	3.3834	0.6597								3.1188	0.7517	3.8111	0.7808
	5.03	0.685	3.7795	0.7177								2.7424	0.7656	4.6833	0.7774
	3.5752	0.6574	3.8663	0.6691								2.0693	0.7243	3.7512	0.7315
	2.6107	0.6824	3.4143	0.747								2.3819	0.7023	2.8165	0.8319
	4.3864	0.6517	3.1241	0.7438								3.2331	0.6907	3.8179	0.7008
	2.8115	0.6263	2.8247	0.6746								2.6535	0.6373	2.315	0.7402
	3.2897	0.6635	3.2074	0.7528								2.7362	0.7175	4.746	0.7658
	2.1439	0.6799	2.5241	0.6999								3.1224	0.6864	2.1369	0.7907
	2.661	0.7721	3.1404	0.6617								2.8612	0.7786	2.5576	0.7329
	4.6301	0.7241	3.287	0.8002								1.7403	0.6683	2.9719	0.7693
	2.8422	0.7272	2.4502	0.7973								2.7516	0.6377	4.7855	0.7839
	2.9836	0.6892	3.3298	0.7424								2.5115	0.7155	3.5688	0.6559
	3.7352	0.6734	4.4618	0.7342								3.4795	0.7453	3.4476	0.732
	2.8047	0.7238	4.0101	0.6589								3.7041	0.6857	3.322	0.7029
	2.8265	0.7294	3.3021	0.6942								2.0295	0.6901	3.9122	0.7837
	3.6507	0.5795	3.1212	0.7454								2.5709	0.7596	2.8028	0.801
	4.0294	0.6637	3.2691	0.7261								2.8357	0.7523	2.9702	0.7655
	2.5796	0.6715	2.7368	0.6908								2.2289	0.7362	3.575	0.7076
	2.6237	0.6701	3.5451	0.6851								2.4904	0.7208	4.0025	0.7858
	3.2469	0.5856	4.5113	0.6598								2.597	0.6882	3.8654	0.7409
	2.8699	0.6462	3.6306	0.7011								1.4693	0.689	5.1733	0.7927
	2.5109	0.6335	2.8443	0.6672								2.706	0.767	2.035	0.7591
	2.9905	0.7299	2.2902	0.7735								2.7397	0.6336	3.4493	0.7348
	2.856	0.6881	3.1746	0.7723								3.0282	0.6932	4.8403	0.7696
	2.5276	0.6974	1.6112	0.7161								2.1545	0.7008	3.6301	0.7115
	2.6523	0.6782	3.3249	0.678								1.9254	0.7581	4.3522	0.7323
	2.8234	0.6866	3.2818	0.7431								2.3819	0.7495	4.1609	0.7305
	3.0307	0.8152	2.6268	0.8019								2.7508	0.7114	2.9033	0.6689
	3.0472	0.6163	3.6354	0.7675								2.7816	0.7325	2.6431	0.8072
	3.2897	0.7527	3.2373	0.7333								2.4014	0.6338	3.4665	0.6546
	2.3581	0.719	3.6951	0.6686								2.6324	0.6008	3.3437	0.7083
	1.9396	0.6688	2.4919	0.6923								3.3819	0.6835	3.8841	0.7526
	3.3231	0.7444	3.1522	0.6982								2.7441	0.7014	2.3528	0.7481
	2.1276	0.7159	2.4512	0.6753								2.7362	0.7392	1.9574	0.7545
	2.7063	0.7837	3.1486	0.779								2.7395	0.6572	5.0924	0.7595
	2.5755	0.6385	3.056	0.6027								2.0953	0.7526	3.2484	0.6671
	2.9526	0.6408	3.7534	0.6928								2.6666	0.7987	2.4955	0.7968
	3.5277	0.6223	3.395	0.5917								4.6932	0.7125	2.4913	0.7409
	2.5097	0.7043	3.8249	0.6673								4.8914	0.7614	2.914	0.7947
	3.9928	0.7065	2.934	0.6769								4.142	0.7656	4.8885	0.7654
	2.9769	0.6075	2.8136	0.6728								3.7123	0.7596	3.7811	0.7194
	1.8869	0.7946	2.4396	0.7531								2.0042	0.656	3.09	0.7548
	2.7024	0.7271	3.2434	0.738								2.109	0.6928	2.8933	0.7699
	3.0467	0.6365	2.8586	0.7814								3.6558	0.7661	3.8465	0.8777
	3.6606	0.6885	3.1048	0.7274								5.7021	0.7764	2.6392	0.6977
	3.0414	0.728	2.6975	0.8208								2.9564	0.6717	2.1655	0.7325
	2.4722	0.7401	2.8882	0.6759								2.5887	0.6701	2.7925	0.7328
	2.7642	0.7455	4.487	0.7194								2.2612	0.624	2.2619	0.8117
	2.2743	0.7503	4.6719	0.7111								4.5076	0.7257	2.8115	0.694
	2.5844	0.6725	3.3464	0.652								4.4152	0.719	3.0353	0.7267
	2.5026	0.6763	2.4256	0.7299								4.3883	0.7508	2.9664	0.761
	2.62	0.5791	3.056	0.6524								4.1533	0.7156	3.1547	0.6534
	2.62	0.767	2.1048	0.7742								3.1907	0.7551	2.4418	0.7535
	3.1191	0.6986	2.9242	0.7349								2.5032	0.6445	2.2402	0.7656
	2.8723	0.7203	3.0772	0.6829								2.902	0.7331	2.8328	0.7177
	2.6704	0.7248	2.5824	0.6815								2.7264	0.8056	2.553	0.747
	2.0153	0.7704	2.5724	0.7682								2.85	0.7621	2.6967	0.7524
	2.3556	0.7313	2.6862	0.7554								3.4306	0.6344	4.0622	0.7845
	3.1086	0.698	3.0736	0.715								2.256	0.7026	4.2588	0.7501
	3.4673	0.6393	3.1718	0.6528								2.914	0.6897	1.6614	0.7525
	2.7264	0.6945	4.0244	0.6734								2.2395	0.7266	2.4872	0.7093
	2.0646	0.7177	4.235	0.6908								2.4415	0.7264	3.6987	0.7842
	2.6251	0.6861	2.2095	0.7824								2.3847	0.7482	3.3224	0.7566
	2.8661	0.7023	2.9836	0.7269								4.2903	0.7311	2.6754	0.7023
	2.6763	0.6963	2.769	0.781								2.7002	0.6469	2.4226	0.7962
	3.0319	0.7981	3.3737	0.6316								2.6928	0.7575	3.0348	0.7429
	2.712	0.7005	1.9586	0.7293								3.7117	0.7451	2.5026	0.7903
	2.385	0.6868	2.6271	0.7387								2.5882	0.6715	2.4265	0.7719
	2.4833	0.7147	2.769	0.774								2.5942	0.6965	2.8699	0.843
	3.1007	0.6827	2.6459	0.7004								2.4608	0.7278	3.3495	0.7572
	2.1362	0.7587	2.5002	0.7918								2.6785	0.6434	2.3763	0.7603
	2.2844	0.7723	2.5005	0.762								2.4961	0.7453	4.2919	0.7767
	4.7921	0.7041	2.6649	0.7065								2.9358	0.7045	4.2105	0.7652
	3.4	0.6446	5.7292	0.7471								2.8323	0.6802	2.5041	0.7311
	5.4537	0.7005	3.9681	0.7004								3.902	0.7237	2.9632	0.792
	4.3653	0.6508	3.2655	0.703								3.1222	0.6932	2.9117	0.7858
	3.9264	0.6588	4.6197	0.7059								3.2118	0.6924	3.5096	0.7381
	2.2986	0.5965	5.2865	0.7447								3.2041	0.6783	3.2246	0.7861
	4.0034	0.6551	3.6291	0.7242								2.4614	0.7387	4.015	0.8185
	3.4508	0.6447	3.0914	0.6537								2.8294	0.705	2.4079	0.7221
	4.4842	0.6822	3.6995	0.6332								2.8184	0.7423	2.7166	0.7214
	4.5149	0.6925	4.3427	0.6597								2.871	0.7408	3.7236	0.8149
	4.3416	0.7175	3.3097	0.7034								2.3744	0.6894	2.7521	0.6688
	4.5814	0.6778	3.777	0.7461								2.6624	0.7374	2.0928	0.6356
	3.855	0.6986	2.0628	0.8063								2.3509	0.648	5.249	0.7512
	4.7679	0.7065	2.7079	0.8045								2.9962	0.7151	2.7698	0.7108
	3.5258	0.7175	4.099	0.7602								3.5971	0.712	2.5112	0.7087
	3.1958	0.6881	2.4931	0.6907								2.6801	0.6681	2.4937	0.7797
	3.6886	0.6549	5.3987	0.7134								3.0509	0.7134	2.5463	0.755
	2.5501	0.7261	4.5379	0.7229								2.9804	0.7293	4.0693	0.7541
	2.7959	0.7324	5.0795	0.7369								2.3373	0.6932	4.3087	0.7309
	4.9076	0.7321	4.2445	0.7342								3.1326	0.7579	4.1937	0.6727
	3.765	0.6422	5.0089	0.7217								2.5982	0.7374	3.9567	0.6985
	3.1236	0.6356	3.0545	0.5758								2.2355	0.7783	3.6369	0.7167
	2.7126	0.6567	4.3861	0.6857								1.9789	0.7033	4.3932	0.7315
	3.0061	0.6828	4.5817	0.7004								2.4091	0.6743	2.3105	0.7559
	3.1003	0.6814	2.436	0.6859								2.6308	0.7008	3.534	0.6964
	1.7483	0.6952	3.5667	0.7043								2.3697	0.7717	4.0532	0.7238
	3.7041	0.6307	4.4311	0.7658								3.1667	0.72	4.2422	0.7036
	3.0741	0.7635	3.7415	0.6917								2.4011	0.6796	4.2356	0.749
	3.9606	0.6948	3.1484	0.6927								2.8239	0.7433	1.5866	0.6699
	2.8189	0.6784	2.3868	0.7971								2.3054	0.6062	2.0394	0.6885
	2.7196	0.616	3.076	0.7591								3.6385	0.6582	1.6254	0.8083
	3.8479	0.7163	3.9563	0.7648								4.5189	0.7553	2.2082	0.8257
	2.8995	0.7484	4.9016	0.7455								2.5804	0.7421	3.0267	0.7088
	3.6041	0.6572	4.9401	0.7316								3.6715	0.733	2.2306	0.7391
	2.5738	0.7301	4.2562	0.7402								3.6943	0.7263	2.4472	0.6794
	2.6812	0.7357	3.7842	0.7338								2.2099	0.696	1.5512	0.6845
	2.5755	0.7262	3.5184	0.6042								2.2811	0.6972	3.5157	0.7103
	3.5001	0.6342	4.4355	0.6789								2.8346	0.7646	3.815	0.7249
	3.964	0.6129	4.2704	0.7084								2.9858	0.7301	2.8252	0.7658
	3.3468	0.6962	3.2046	0.6209								2.6693	0.6228	3.0589	0.7572
	3.6923	0.6455	2.4919	0.636								2.5833	0.7154	2.0112	0.6997
	2.6451	0.6811	3.1143	0.8063								3.5102	0.7078	1.823	0.6769
	3.1935	0.6535	3.0811	0.7386								2.9952	0.6513	2.9707	0.706
	3.7198	0.6291	2.5005	0.7617								3.1157	0.721	2.4788	0.803
	2.4572	0.6545	4.3711	0.7114								2.8231	0.6557	2.8031	0.792
	4.1284	0.6749	4.6096	0.7642								2.3943	0.7464	3.792	0.749
	2.1594	0.7172	4.7055	0.7193								2.9059	0.699	2.4348	0.7239
	3.0647	0.6736	4.816	0.7479								2.2811	0.6402	2.7787	0.8048
	4.9215	0.6976	4.523	0.6844								2.0336	0.6151	2.4916	0.8436
	2.776	0.7203	2.002	0.7427								5.1017	0.7603	3.2118	0.7071
	2.2957	0.6825	2.5376	0.6158								5.0365	0.7813	2.6727	0.8206
	2.4017	0.6805	3.4656	0.7958								4.2138	0.7346	2.8419	0.6258
	2.0868	0.7563	3.3658	0.6779								4.9303	0.7636	2.5925	0.7408
	2.8134	0.6454	3.1323	0.6646								4.6095	0.6794	3.8006	0.6751
	3.9364	0.6635	2.5338	0.7279								4.0655	0.7043	3.3515	0.7004
	3.0613	0.6343	2.9191	0.734								2.149	0.7121	2.5165	0.7638
	2.4782	0.6527	2.8969	0.7042								4.2586	0.7251	2.5303	0.7639
	5.1209	0.7089	3.9086	0.6869								3.7053	0.6753	2.7259	0.7909
	2.8826	0.5999	2.9252	0.7266								4.4048	0.7413	2.355	0.7828
	2.6997	0.7298	3.5959	0.7458								2.3185	0.6646	2.6397	0.7494
	2.2828	0.717	2.7332	0.7043								2.7432	0.6813	2.6121	0.7641
	3.1012	0.6242	2.6251	0.7285								2.4839	0.6906	2.6347	0.796
	1.9392	0.6572	2.56	0.6808								3.0128	0.7171	2.3572	0.7233
	2.507	0.6854	3.0426	0.6752								3.3711	0.789	3.0782	0.7098
	3.1446	0.5763	3.2648	0.7539								3.8688	0.755	2.2082	0.7009
	2.7038	0.7658	5.108	0.7502								4.8032	0.7359	4.44	0.7244
	4.0956	0.6907	2.7901	0.6582								4.4335	0.7437	4.6133	0.7223
	4.4741	0.6971	4.07	0.683								3.0338	0.6345	5.1581	0.7595
	2.4806	0.6624	3.6158	0.6855								2.6749	0.6605	4.2279	0.722
	2.2028	0.7226	3.8554	0.7352								2.6682	0.6649	3.4148	0.7359
	3.4926	0.669	3.3735	0.7699								3.9052	0.7358	4.6188	0.7628
	3.1122	0.6882	3.3036	0.6822								3.413	0.6781	5.0068	0.7542
	2.3631	0.728	2.5626	0.717								3.8517	0.7463	5.3312	0.7672
	2.2691	0.7527	2.6543	0.7585								2.0328	0.7225	4.7374	0.7485
	3.5289	0.6261	2.6383	0.678								2.4091	0.7635	3.5001	0.6675
	3.6582	0.793	3.3226	0.6807								4.1983	0.7452	4.0184	0.7028
	3.6886	0.6516	2.4109	0.8586								2.4375	0.6824	2.6537	0.7461
	2.0215	0.6908	3.521	0.7197								1.8826	0.7099	2.9089	0.6384
	2.6392	0.6778	2.8774	0.7112								2.2252	0.6995	2.3005	0.6092
	2.1521	0.6804	2.8189	0.7927								2.6338	0.6628	4.8552	0.7551
	2.6372	0.7418	2.6807	0.6825								4.3113	0.7723	1.8696	0.7136
	2.6549	0.7993	3.1328	0.7402								2.3603	0.7203	3.7926	0.6825
	2.5168	0.7495	2.8057	0.7569								2.3108	0.7798	2.0857	0.712
	2.8614	0.7943	3.1524	0.7943								2.085	0.7253	4.9206	0.782
	2.9893	0.7955	2.8081	0.76								5.3848	0.7922	2.1265	0.7346
	2.5833	0.7073	2.5942	0.7095								3.6332	0.7852	3.4909	0.6555
	2.6582	0.6388	3.2046	0.7367								3.5922	0.6531	4.8259	0.7297
	1.7024	0.7542	2.642	0.7981								3.5617	0.7182	2.6975	0.595
	3.0218	0.7329	2.6549	0.7533								1.7769	0.7038	4.1332	0.6467
	1.9445	0.6964	2.8331	0.7524								2.709	0.6972	2.1532	0.6411
	2.4278	0.7031	2.6192	0.7758								2.6147	0.7284	4.0272	0.7504
	2.6448	0.7301	2.6859	0.6556								2.681	0.7306	2.031	0.6832
	2.5629	0.69	3.8475	0.7357								3.2457	0.7119	3.6019	0.7332
	2.0481	0.6853	4.5766	0.6942								2.7744	0.6924	3.3645	0.731
	2.7816	0.7259	3.9377	0.6236								2.1968	0.8135	2.5819	0.7321
	2.3921	0.7555	4.8917	0.7046								4.1225	0.736	1.9601	0.6775
	4.4335	0.6533	4.4669	0.6554								4.0006	0.668	4.4194	0.7381
	3.5827	0.6372	3.9426	0.6643								2.879	0.6782	3.5077	0.6831
	1.8794	0.7383	4.3844	0.637								4.0549	0.7201	2.5796	0.7359
	2.4617	0.7386	3.7852	0.6213								3.5203	0.6921	3.3155	0.7429
	2.0153	0.7214	3.2707	0.6614								3.507	0.6605	2.8084	0.7388
	3.143	0.7825	3.4937	0.6843								2.7104	0.6785	4.4764	0.7371
	2.7405	0.7977	4.101	0.6442								2.1094	0.6849	2.6135	0.6877
	3.5632	0.6004	2.1023	0.6108								1.7585	0.6411	2.0477	0.7427
	2.3211	0.7072	2.7158	0.5825								3.1074	0.673	2.6059	0.7624
	2.8687	0.6899	3.9196	0.7065								3.2646	0.6934	4.1163	0.689
	1.4763	0.7414	3.5459	0.6528								4.155	0.6904	3.8249	0.7086
	2.2553	0.7099	4.4804	0.6916								2.4177	0.7816	4.4799	0.7599
	2.4758	0.6601	2.9549	0.5986								2.1768	0.7816	2.1859	0.6275
	2.6765	0.7488	2.2935	0.6775								3.5505	0.7002	1.4075	0.6439
	3.055	0.8052	2.0707	0.6085								2.287	0.6536	2.7912	0.7268
	3.1007	0.5589	2.1768	0.6392								3.1026	0.7103	1.6308	0.7004
	4.7777	0.6656	2.1594	0.5715								3.0216	0.6726	3.1711	0.7218
	1.4495	0.7308	3.2226	0.6566								3.5007	0.7302	1.6121	0.6739
	5.3008	0.7478	2.3924	0.6983								2.109	0.6437	3.8487	0.6911
	5.275	0.716	1.6989	0.7843								1.812	0.6132	2.8464	0.7251
	4.0301	0.6455	2.9913	0.7599								3.3539	0.6641	3.235	0.7056
	4.5701	0.6922	4.0529	0.6995								4.0336	0.7071	3.6973	0.7236
	5.1473	0.7058	2.047	0.6568								3.4784	0.7592	5.0424	0.7654
	4.9477	0.693	1.688	0.7123								4.5465	0.7505	3.0019	0.7543
	5.0132	0.7334	3.0724	0.7003								4.3908	0.7556	3.5655	0.6951
	4.9782	0.7077	2.2993	0.755								3.3821	0.7209	2.4433	0.6563
	4.1309	0.6014	2.5646	0.7207								5.1384	0.7773	3.8041	0.6399
	5.0421	0.6981	1.7757	0.7289								3.5037	0.7161	4.8604	0.7434
	5.2628	0.7424	2.2701	0.659								3.0346	0.7255	4.1279	0.6489
	5.0496	0.6927	4.0636	0.6933								2.9577	0.7056	4.1153	0.7342
	3.6967	0.7118	4.0006	0.6704								3.482	0.7122	2.2896	0.6221
	5.4456	0.6979	2.3322	0.6994								3.5247	0.721	4.9071	0.7299
	3.0642	0.5926	3.7175	0.679								2.5144	0.6619	4.7303	0.7136
	3.7781	0.7083	4.179	0.6336								4.6273	0.7078	5.1677	0.7243
	4.5812	0.7104	3.5808	0.6336								4.4721	0.7042	5.4832	0.7587
	4.7732	0.7025	3.8889	0.6696								3.0081	0.685	4.9444	0.7765
	5.0241	0.726	2.4737	0.7077								2.2062	0.6116	5.5041	0.7703
	5.079	0.6946	2.2684	0.6867								2.1477	0.6489	4.7816	0.7343
	4.0437	0.6119	1.3937	0.6267								2.6884	0.7431	3.7742	0.7376
	4.6357	0.6894	4.1518	0.6594								2.8723	0.6695	2.5732	0.7569
	3.6677	0.5732	3.1482	0.7266								2.9781	0.6543	4.7949	0.7318
	3.6782	0.5968	2.9587	0.7597								2.0284	0.669	4.487	0.7258
	3.4761	0.6147	2.0142	0.7263								1.75	0.7254	5.3221	0.7359
	5.9548	0.7239	2.5188	0.797								2.8218	0.6628	5.0203	0.7634
	2.9838	0.5376	3.2619	0.7993								2.3316	0.645	2.864	0.6776
	2.5758	0.7446	2.4518	0.7139								2.4883	0.6824	4.6369	0.7257
	2.8944	0.7151	2.769	0.621								2.2152	0.6961	4.3573	0.7263
	3.2843	0.7279	3.753	0.7242								2.5126	0.7094	4.0404	0.689
	2.2798	0.5773	2.436	0.7546								2.6574	0.7481	5.8121	0.7633
	1.5908	0.6946	2.8599	0.6539								2.6884	0.7264	2.8905	0.6642
	2.1696	0.7804	4.5429	0.6795								2.1931	0.6687	4.2817	0.6901
	4.8694	0.654	2.3487	0.7149								2.7424	0.7057	3.9776	0.7256
	2.3525	0.6167	2.1978	0.7605								2.2593	0.7295	2.1669	0.7059
	4.1135	0.7076	2.2266	0.7132								4.2061	0.6476	3.6732	0.6458
	4.8154	0.6878	2.7054	0.6903								3.1112	0.6652	5.024	0.727
	5.1785	0.736	3.6367	0.6552								2.9516	0.6829	3.046	0.7723
	3.2311	0.6458	2.2648	0.7346								1.93	0.7148	3.919	0.7014
	2.191	0.7137	4.4918	0.6536								3.0986	0.6985	4.7567	0.6923
	2.5481	0.6713	4.2075	0.6618								3.8386	0.6831	1.8218	0.6526
	2.8323	0.6187	3.0792	0.6273								2.6013	0.723	4.2359	0.7203
	2.9662	0.7179	3.0009	0.6913								2.9594	0.6739	4.1771	0.7502
	2.8839	0.7089	2.3233	0.7787								1.8822	0.7672	4.5803	0.7506
	3.2324	0.6846	3.0182	0.6851								2.601	0.7412	3.22	0.7714
	1.9495	0.7358	3.2175	0.6818								2.4608	0.8041	4.0052	0.7063
	3.2719	0.6683	3.4388	0.8042								2.5044	0.7103	2.3002	0.6509
	3.2081	0.685	2.5738	0.7069								2.6195	0.6071	3.5808	0.7423
	2.4445	0.6466	4.0402	0.6532								2.2455	0.6688	4.1719	0.7787
	4.9068	0.6798	4.193	0.6309								3.8332	0.7624	4.3411	0.7478
	3.332	0.6986	4.8972	0.6825								2.761	0.6889	4.2296	0.7114
	4.16	0.6818	4.0531	0.6548								2.6892	0.7531	3.84	0.7906
	2.9097	0.5324	2.8299	0.5944								2.7104	0.7202	3.3282	0.747
	4.2784	0.7216	3.7952	0.6756								2.6341	0.7429	4.0826	0.73
	4.4493	0.6531	3.7736	0.6669								3.063	0.7595	3.1566	0.7506
	3.3386	0.7169	3.9752	0.6645								2.3772	0.7191	3.0739	0.7352
	3.4472	0.6573	4.0496	0.6249								4.022	0.7012	3.4886	0.659
	3.3446	0.6252	3.4801	0.653								1.8928	0.6657	2.3713	0.6952
	2.7994	0.6525	3.0172	0.6446								2.5516	0.7417	2.7381	0.7004
	3.9735	0.683	1.8971	0.5291								2.5428	0.7087	3.8681	0.7791
	2.1432	0.6484	4.5743	0.688								2.2876	0.7323	2.4134	0.7252
	2.7229	0.6134	4.3421	0.6981								2.5764	0.7759	2.3195	0.7277
	4.205	0.6492	4.5238	0.6825								3.1826	0.7329	2.8803	0.6464
	3.8467	0.6757	1.3178	0.6775								3.8238	0.7151	2.8962	0.6858
	2.8823	0.5825	2.6033	0.7289								2.2458	0.6753	3.8301	0.7665
	3.2897	0.679	2.6574	0.7026								2.6412	0.702	3.9332	0.7347
	2.8805	0.6876	4.8476	0.6565								2.4293	0.7105	3.4429	0.7447
	2.6209	0.6171	3.6238	0.6314								3.372	0.6037	3.199	0.752
	2.8089	0.6744	3.8742	0.6483								4.1111	0.7203	2.811	0.6476
	3.7915	0.6601	4.1406	0.652								4.808	0.7519	3.6134	0.7113
	2.9381	0.7598	3.7276	0.7554								1.7322	0.6722	1.8628	0.6812
	3.4431	0.7556	2.7243	0.8197								2.1741	0.6883	3.5688	0.7419
	2.3439	0.8042	2.7583	0.7078								2.6939	0.6342	2.9082	0.7004
	3.2032	0.7074	2.8578	0.6964								2.6226	0.751	4.0934	0.7358
	3.1472	0.719	4.6062	0.7161								1.6148	0.6996	2.6426	0.6464
	3.1802	0.7012	2.2126	0.6549								3.5738	0.6895	3.4178	0.7469
	3.3632	0.667	2.4075	0.6987								2.8107	0.7255	3.4416	0.7894
	2.7432	0.6172	2.0725	0.6334								2.5197	0.6831	3.1853	0.6979
	1.4227	0.6948	3.0562	0.6238								3.9975	0.6855	1.4878	0.7057
	1.7589	0.5697	2.6674	0.7345								2.6901	0.7288	4.1835	0.7305
	2.5959	0.6225	2.1815	0.7099								2.1645	0.7475	2.8508	0.6804
	3.2881	0.7269	1.6972	0.7219								3.6647	0.7864	3.4407	0.6921
	3.0928	0.7528	3.0552	0.662								3.1065	0.6685	2.5821	0.6804
	3.0213	0.6229	2.3452	0.731								1.5899	0.7023	2.6161	0.6894
	2.2527	0.5425	2.9609	0.672								1.9646	0.6733	2.5516	0.5906
	3.1119	0.6532	3.0654	0.6715								2.8213	0.8202	2.1199	0.7409
	2.1706	0.7161	2.8862	0.7302								2.4695	0.7326	2.6084	0.6642
	3.5949	0.6352	2.7013	0.6748								3.1338	0.6666	3.2274	0.7695
	1.7819	0.684	2.7013	0.7761								3.3834	0.7412	3.3858	0.7459
	1.6489	0.7831	3.2944	0.7554								2.9729	0.7391	3.22	0.6873
	2.1635	0.718	3.2566	0.7273								2.6551	0.7584	2.3414	0.7113
	4.9248	0.7082	3.3162	0.6322								2.1652	0.6906	2.5876	0.6572
	3.3318	0.6226	3.1651	0.681								2.5138	0.7395	3.5588	0.7533
	3.4694	0.7291	2.6417	0.732								2.085	0.7396	2.6857	0.7729
	3.5495	0.7499	2.7747	0.7812								3.1136	0.7009	3.3759	0.7738
	3.0787	0.6154	2.6707	0.6785								3.2906	0.7315	2.7893	0.8066
	4.3977	0.6464	3.0671	0.6132								3.2603	0.6875	2.5285	0.7198
	3.0533	0.6464	2.7478	0.6268								2.6859	0.6788	3.68	0.7097
	2.7797	0.7627	2.3487	0.6417								3.2725	0.7004	2.1428	0.6862
	3.2944	0.7093	2.7289	0.6086								1.7188	0.663	1.6345	0.7185
	3.3164	0.6192	3.459	0.6897								2.3946	0.7587
	3.3229	0.7337	4.0713	0.6499								2.6895	0.8023
	3.2691	0.6998	3.5026	0.6289								2.6381	0.76
	3.0348	0.729	2.4934	0.6328								2.3262	0.6886
	2.5153	0.7074	2.6801	0.7112								2.0549	0.7511
	4.0132	0.6906	1.9946	0.7432								1.3841	0.6335
	2.6788	0.7308	2.8676	0.6103								4.1606	0.7447
	3.1928	0.7882	2.0053	0.6774								2.7994	0.6993
	3.1967	0.7379	2.0365	0.6811								4.2293	0.7704
	3.8282	0.6841	2.7787	0.6881								4.0483	0.7194
	3.6019	0.7476	2.6507	0.7243								3.1093	0.6595
	2.8808	0.5696	2.6364	0.6582								2.9451	0.7293
	3.1702	0.6444	2.2964	0.6692								2.1442	0.6535
	1.6672	0.5856	2.1504	0.7554								3.1269	0.7737
	3.4078	0.6207	3.5692	0.605								3.3733	0.742
	2.1805	0.6356	3.7435	0.6371								1.9849	0.8232
	2.8725	0.7133	3.223	0.7611								3.6846	0.8091
	2.7478	0.6566	2.7816	0.6994								3.0046	0.7174
	3.07	0.7434	2.8427	0.7787								4.5015	0.7744
	2.5579	0.7147	3.2594	0.7429								4.5696	0.7738
	2.2753	0.6931	3.0878	0.6804								4.227	0.7744
	3.5214	0.7172	3.0324	0.6906								4.1981	0.8193
	3.0888	0.737	4.5906	0.7022								4.7438	0.794
	4.4567	0.6788	2.1974	0.5713								3.9332	0.8329
	2.7065	0.6843	2.8679	0.6264								2.7562	0.7982
	3.0615	0.7456	4.2219	0.6306								3.1345	0.8324
	2.1907	0.7867	2.9769	0.6804								2.8962	0.7842
	1.9841	0.7349	3.2946	0.671								2.2619	0.7859
	1.8842	0.7595	3.8826	0.6275								4.8618	0.8157
	3.082	0.7411	2.5594	0.7416								3.7848	0.7524
	3.1036	0.648	3.9783	0.6371								3.7614	0.8229
	3.1538	0.67	3.622	0.6791								3.9991	0.8114
	2.5206	0.7246	3.2313	0.7787								3.1988	0.7773
	2.9171	0.73	2.6646	0.7008								3.2219	0.7778
	2.6141	0.635	3.1098	0.6523								3.5034	0.7804
	4.366	0.6788	3.037	0.7658								3.9132	0.8257
	4.5988	0.6907	2.7489	0.6679								3.4888	0.7854
	2.7615	0.723	1.8412	0.6548								2.7457	0.7642
	2.3697	0.7311	2.7661	0.6807								2.0714	0.74
	3.747	0.7491	3.7202	0.601								2.2075	0.7234
	3.143	0.6759	2.1104	0.6661								2.899	0.8135
	2.8892	0.6502	2.2668	0.6979
	2.1174	0.6779	4.5222	0.7188
	2.2441	0.8001	2.6093	0.6097
	2.8218	0.6854	2.5568	0.6203
	2.9744	0.6672	2.6498	0.6305
	3.2728	0.7444	3.7844	0.6344
	3.5228	0.627	1.5964	0.7348
	2.5956	0.7661	3.7502	0.6316
	2.9629	0.7032	2.3534	0.5888
	1.9665	0.7488	2.743	0.6277
	1.8173	0.654	2.3223	0.7342
	3.1472	0.6839	3.1853	0.6478
	2.2166	0.7525	2.1009	0.7438
	3.8788	0.685	2.0571	0.7186
	2.8081	0.6165	1.842	0.7304
	2.5862	0.6081	2.1597	0.6974
	3.3696	0.595	2.322	0.7865
	2.9099	0.6891	2.9163	0.7085
	2.3439	0.697	2.2329	0.7356
	2.1324	0.7164	3.3086	0.6774
	2.0259	0.7435	4.0032	0.6602
	1.7322	0.8138	3.1115	0.7389
	2.9031	0.683	3.5817	0.6643
	3.7895	0.649	2.8359	0.7085
	4.0204	0.6609	2.6095	0.7339
	2.4928	0.6437	3.3548	0.7626
	2.4448	0.7117	3.9967	0.6292
	3.2361	0.7093	2.5678	0.7484
	2.3856	0.7286	5.1022	0.7091
	3.5595	0.6923	3.2027	0.7868
	3.2352	0.7049	2.2112	0.7164
	3.4273	0.633	2.0657	0.7026
	2.2521	0.6338	2.4378	0.6871
	2.6101	0.6468	2.4499	0.7193
	2.1449	0.7214	2.7115	0.6754
	2.1262	0.5443	2.6101	0.7261
	2.3784	0.6683	2.4421	0.6553
	1.1612	0.5659	3.792	0.6638
	2.0248	0.7194	2.7054	0.6582
	2.5686	0.723	2.9102	0.7413
	2.3121	0.7644	3.1453	0.6963
	2.1631	0.6729	1.7886	0.6699
	2.4032	0.6696	2.7656	0.6864
	3.4198	0.6335	2.6434	0.7883
	2.4689	0.5997	5.3153	0.7347
	2.5591	0.6575	4.0676	0.6475
	1.7639	0.7494	2.1819	0.6987
	1.7723	0.764	3.6975	0.6925
	4.574	0.7051	3.6047	0.6699
	4.629	0.743	3.5734	0.6622
	4.2469	0.7093	2.8015	0.7163
	4.7906	0.7433	2.5824	0.7363
	4.7385	0.7113	3.0182	0.6384
	4.6375	0.7309	2.2896	0.7517
	4.0073	0.6575	2.4069	0.7436
	3.9821	0.7609	2.2756	0.7451
	2.9957	0.7508	2.4818	0.7647
	3.6598	0.6957	3.4459	0.6753
	3.6152	0.6283	3.1057	0.6444
	3.155	0.6823	3.355	0.6848
	4.9993	0.7291	2.8887	0.6929
	3.398	0.6859	3.0014	0.6831
	3.1835	0.7784	2.8882	0.6593
	2.6498	0.7155	2.4602	0.6619
	4.2361	0.7092	3.2994	0.6205
	4.6361	0.696	1.5402	0.6765
	2.4617	0.762	3.0531	0.6422
	2.6964	0.6966	2.7613	0.6894
	4.1705	0.6625	3.8127	0.6822
	3.0223	0.7554	2.5153	0.6048
	2.5649	0.6876	3.3779	0.6819
	3.7518	0.6784	3.5142	0.6824
	2.5547	0.7741	3.215	0.6702
	3.3451	0.7309	1.7744	0.5328
	4.3233	0.6807	1.9088	0.7084
	2.9967	0.6291	2.9664	0.6967
	4.7139	0.7321	2.4177	0.6862
	2.5804	0.5998	3.3908	0.6918
	3.4388	0.6758	3.2991	0.7468
	2.8152	0.722	3.0292	0.7503
	3.0933	0.7101	5.1439	0.7271
	4.5054	0.7083	4.1913	0.6691
	4.4355	0.7346	3.2789	0.6763
	3.7103	0.6612	4.3309	0.6561
	2.8466	0.7174	3.7825	0.7106
	3.777	0.735	3.1972	0.7654
	3.7711	0.6499	3.4763	0.7916
	3.6466	0.7662	3.2868	0.7115
	4.7036	0.703	3.0125	0.6906
	5.2653	0.7349	2.5309	0.7895
	3.7453	0.6003	3.7015	0.7304
	4.0613	0.7058	2.5268	0.6919
	2.7459	0.6951	3.5484	0.7282
	4.0985	0.6649	3.8552	0.7446
	2.5611	0.7676	2.1876	0.6742
	2.0506	0.7143	1.4868	0.6798
	3.8119	0.7441	2.2109	0.6889
	3.0002	0.5911	2.0878	0.8064
	4.0465	0.7045	2.5801	0.764
	3.466	0.6647	5.3581	0.7293
	2.0807	0.7177	5.4449	0.746
	2.6426	0.7591	5.3149	0.7143
	2.6881	0.6481	4.9038	0.7181
	2.8622	0.7151	4.8285	0.7205
	3.5938	0.7299	2.6724	0.5321
	2.5987	0.5982	5.3979	0.7303
	4.2096	0.6858	5.21	0.7247
	3.2755	0.744	2.4987	0.7716
	3.7827	0.7327	2.191	0.6973
	3.7165	0.7122	2.436	0.7718
	5.0925	0.6812	3.3729	0.622
	3.5895	0.6275	4.1313	0.6924
	2.5652	0.6589	3.3845	0.6347
	2.6059	0.6754	4.2303	0.7477
	2.192	0.7317	3.6754	0.7133
	3.936	0.6684	4.0949	0.7027
	2.7763	0.7185	4.6168	0.6951
	2.8624	0.6968	4.1716	0.7635
	2.6285	0.6717	3.6472	0.8009
	4.4478	0.6887	3.2976	0.8057
	2.3484	0.7298	4.1536	0.7228
	3.4965	0.689	3.2994	0.7876
	2.1883	0.7391	2.1435	0.5992
	2.4949	0.7144	3.6631	0.7331
	2.7715	0.6755	2.9125	0.7587
	1.8924	0.8097	2.6254	0.7105
	2.8031	0.7519	3.138	0.6421
	2.2005	0.7191	3.1328	0.6445
	3.0292	0.7562	2.2422	0.712
	3.3204	0.7564	3.5526	0.749
	4.0942	0.7091	2.3797	0.7018
	2.9496	0.729	4.3519	0.7113
	2.6412	0.6954	4.5522	0.6877
	2.6991	0.7727	3.0382	0.6607
	2.5008	0.7355	2.5492	0.6429
	1.9537	0.6124	4.5287	0.7112
	2.4913	0.6523	3.4684	0.6567
	4.5089	0.6784	3.1833	0.7339
	3.1742	0.7347	3.6091	0.7458
	3.1046	0.6864	2.996	0.7497
	2.6829	0.7266	2.593	0.7225
	2.6757	0.7365	2.3031	0.7529
	3.2793	0.7081	1.9823	0.6218
	2.2008	0.7627	2.3179	0.7506
	1.8763	0.7507	3.2596	0.7288
	4.0276	0.6754	2.1418	0.7049
	3.4193	0.628	2.4668	0.6115
	3.3764	0.6819	3.5079	0.7539
	4.7975	0.715	2.5819	0.6089
	3.6216	0.6526	3.5096	0.66
	5.0784	0.7328	3.0012	0.7372
	5.5732	0.7313	3.591	0.754
	4.7701	0.7002	2.4626	0.706
	5.0169	0.7235	2.6654	0.7194
	4.1057	0.6909	2.7922	0.6849
	4.1909	0.7052	3.0135	0.7124
	3.6432	0.6266	2.2209	0.687
	3.2991	0.7128	2.8674	0.7398
	3.1205	0.6609	2.6246	0.7098
	5.3357	0.705
	3.3568	0.6251
	3.6342	0.5981
	4.1377	0.7036
	4.2151	0.6429
	3.8367	0.752
	3.4992	0.7019
	4.1978	0.6933
	4.2808	0.7082
	3.01	0.6495
	3.2764	0.6019
	3.8957	0.701
	3.3943	0.7447
	2.9328	0.7462
	3.4984	0.6921
	4.1117	0.6809
	3.5455	0.6495
	2.8464	0.7752
	3.2299	0.7594
	3.6054	0.7909
	2.9684	0.7654
	3.4269	0.6529
	2.7851	0.7597
	2.3465	0.7292
	3.1493	0.6182
	3.4954	0.5917
	2.8346	0.6667
	2.8846	0.7608
	2.8854	0.6665
	2.9242	0.7112
	3.3173	0.7379
	2.9423	0.7862
	3.22	0.6722
	2.9856	0.6986
	4.2396	0.7205
	3.4897	0.6823
	3.0852	0.5696
	3.0428	0.608
	2.6189	0.6868
	4.4533	0.6739
	2.5073	0.6824
	3.5642	0.7189
	2.7468	0.7525
	2.4749	0.693
	3.037	0.6181
	3.3244	0.5429
	3.3415	0.5518
	3.6602	0.6129
	3.0955	0.636
	2.3625	0.6622
	2.4357	0.7299
	2.4515	0.7101
	2.4572	0.7756
	2.4716	0.7006
	3.5474	0.6251
	4.7612	0.6691
	2.6291	0.7344
	2.3853	0.6843
	2.3803	0.6432
	2.256	0.6957
	2.2834	0.689

## Sheet: Figure 3
	Fig.3
	Panel B								Panel C							Panel D
	Biological duplicate:								P0-S63del							Biological duplicate:
									siSCR		siDer2
									10 -	150 -	10 -	150 -
									100	38.8	100	57.7
									100	35.9	100	50.2
									100	37.35	100	53.95	AVERAGE
									0	2.05061	0	5.3033	ST DEV
									0	1.45	0	3.75	SEM

## Sheet: Figure 4
	Fig.4
	Panel D						Panel E						Panel F
	BiP/Tub	WT	Der2SCKO	S63del	S63del//Der2SCKO		GRP94/Tub	WT	Der2SCKO	S63del	S63del//Der2SCKO		PeIF2a/eiF2a	WT	Der2SCKO	S63del	S63del//Der2SCKO
	SET1	0.107249	0.36416	1.16886	1.43535		SET1	0.223653	0.356226	0.704984	0.853798		SET1	0.287589	0.509566	0.743055	0.658305
	SET2	0.282337	0.452661	0.837562	1.08316		SET2	0.617264	0.848493	1.22707	1.34931		SET2	0.196166	0.5042	0.579853	0.708403
	SET4	0.146709	0.240835	0.734279	0.911159		SET4	0.532239	0.779797	1.2326	1.14832		SET3	0.309885	0.766081	0.58208	0.876379
	SET3	0.454799	0.63553		1.27135		SET3	0.592164	0.682659		1.42705		SET4	0.269507	0.616068	0.782801	0.986366
	ave	0.247773	0.423296	0.913566	1.17526		ave	0.49133	0.666794	1.05488	1.19462		ave	0.265787	0.598979	0.671947	0.807363
	st dev	0.157073	0.166027	0.22704	0.227385		st dev	0.181981	0.217936	0.303035	0.25577		st dev	0.0492644	0.122736	0.106305	0.151456
	SEM	0.0785364	0.0830134	0.131082	0.113692		SEM	0.0909906	0.108968	0.174957	0.127885		SEM	0.0246322	0.0613682	0.0531526	0.0757279
		0.43285	1.46973	4.71745	5.793			0.455199	0.725025	1.43485	1.73773			1.08203	1.9172	2.79568	2.47682
		1.1395	1.82691	3.38036	4.3716			1.25631	1.72693	2.49744	2.74624			0.738057	1.89701	2.18165	2.6653
		0.592108	0.971995	2.96351	3.67739			1.08326	1.58711	2.5087	2.33716			1.16592	2.88231	2.19003	3.2973
		1.83555	2.56496		5.1311			1.20523	1.38941		2.90446			1.014	2.3179	2.94522	3.71112
	ave	1	1.7084	3.6871	4.74327		ave	1	1.35712	2.147	2.4314		ave	1	2.25361	2.52814	3.03763
	SEM	0.316969	0.335038	0.529039	0.458856		SEM	0.185192	0.221781	0.356089	0.260284		SEM	0.0926765	0.230893	0.199982	0.28492
	TTEST	WT vs Der2SCKO	WT vs S63del	S63 vs S63del//Der2SCKO			TTEST	WT vs Der2SCKO	WT vs S63del	S63 vs S63del//Der2SCKO			TTEST	WT vs Der2SCKO	WT vs S63del	S63 vs S63del//Der2SCKO
		0.175458	0.00567486	0.191982	P value			0.262654	0.0268101	0.536244	P value			0.00235998	0.000446112	0.193624	P value
			**						*					**	***
	Panel G						Panel H						Panel I
	BiP	WT	Der2SCKO	S63del	S63del//Der2SCKO		CHOP	WT	Der2SCKO	S63del	S63del//Der2SCKO		XBP1s	WT	Der2SCKO	S63del	S63del//Der2SCKO
	SET1	1	0.96	2.11	2.49		SET1	1	0.87	1.66	1.79		SET1	1	0.87	1.91	1.9
	SET2	1	5.01	3.94	13.98		SET2	1	2.2	1.68	9.68		SET2	1	2.35	1.59	4.29
	SET3	1	1.83	4.17	5.62		SET3	1	1.32	2.68	3.97		SET3	1	1.78	3.47	3.86
	SET4	1	2.79	2.75	3.18		SET4	1	1.83	1.82	2.35		SET4	1	3.33	2.53	1.72
	ave	1	2.6475	3.2425	6.3175		ave	1	1.555	1.96	4.4475		ave	1	2.0825	2.375	2.9425
	SEM	0	0.871669	0.489206	2.64093		SEM	0	0.29099	0.242625	1.80437		SEM	0	0.515548	0.413874	0.660737
	Unpaired t test, Two-tailed						Unpaired t test, Two-tailed						Unpaired t test, Two-tailed
	WT vs S63del	P value	0.0038				WT vs S63del	P value	0.0078				WT vs S63del	P value	0.0164
			**						**						*
	WT vs Der2SCKO	P value	0.1094				WT vs Der2SCKO	P value	0.1103				WT vs Der2SCKO	P value	0.0827
			ns						ns						ns
	S63del vs S63del//Der2SCKO	P value	0.2959				S63del vs S63del//Der2SCKO	P value	0.2208				S63del vs S63del//Der2SCKO	P value	0.4941
			ns						ns						ns

## Sheet: Figure 5
	Fig.5
	Panel B																Panel C
	WT		Der2SCKO		S63del		S63del//Der2SCKO			WT	Der2SCKO	S63del	S63del//Der2SCKO				6 mo				12 mo
	Axon size	g ratio	Axon size	g ratio	Axon size	g ratio	Axon size	g ratio		0.639693	0.683767	0.699476	0.713467				WT	Der2SCKO	S63del	S63del//Der2SCKO	WT	Der2SCKO	S63del	S63del//Der2SCKO
	7.8349	0.727	4.7514	0.6633	3.3998	0.6039	8.3598	0.793		0.643262	0.684679	0.707997	0.743714				0.10627	0.158228	0.269687	1.85723	0.333519	0.881057	1.23	2.97
	3.7913	0.6329	6.5619	0.7056	8.2794	0.7632	8.1133	0.7645		0.669518	0.677345	0.717593	0.722048				0	0.214938	0.712589	0.621118	0.181241	0.643651	1.21	1.71
	5.9533	0.6601	6.879	0.71	6.597	0.735	3.3575	0.6537				0.710056	0.733186				0	0.170551	0.409596	1.38889	0.501756	0.481026	2.79	2.14
	5.8312	0.681	8.7947	0.7754	4.6787	0.7113	2.8026	0.6714		0.650825	0.68193	0.70878	0.728104	mean g ratio			0.13708		0.79858	1.46735	0.0890472	0.900901	1.62	4.78
	5.9158	0.6545	2.8982	0.7324	3.0562	0.7069	2.8844	0.6867		0.0162872	0.00399744	0.00744912	0.0131706	st dev					0.489297	2.10946
	6.1818	0.6725	7.7138	0.7453	8.0327	0.7493	5.0738	0.7221		0.00940341	0.00230792	0.00372456	0.0065853	SEM						1.63522
	4.5892	0.6553	7.3	0.7637	7.8934	0.7474	2.6115	0.6665		6 mo							0.0608375	0.181239	0.53595	1.51321	0.276391	0.726659	1.7125	2.9	ave, %
	3.2322	0.6285	3.1067	0.6791	6.8342	0.7464	5.4262	0.7077									0.0356832	0.017221	0.0972661	0.208338	0.0904637	0.100592	0.371357	0.679031	SEM
	3.32	0.5542	5.3958	0.7525	2.591	0.6781	2.0142	0.637		TTEST WT vs Der2SCKO							Unpaired t test, Two-tailed (6mo)				Unpaired t test, Two-tailed (12mo)
	5.0337	0.6201	4.2872	0.6874	9.1324	0.7716	3.083	0.7404		0.0325095							WT vs S63del	P value	0.0043		WT vs S63del	P value	0.0094
	4.8799	0.5972	5.3546	0.6174	8.8843	0.7648	3.2295	0.697		*									**				**
	3.677	0.5903	5.0633	0.6703	4.9561	0.6819	4.7825	0.7807									WT vs Der2SCKO	P value	0.0428		WT vs Der2SCKO	P value	0.0158
	3.4267	0.5323	4.4749	0.6602	2.7741	0.6703	4.6782	0.7478		TTEST S63del vs S63delDer2SCKO									*				*
	5.2562	0.6699	4.8114	0.6774	4.5793	0.7317	6.6088	0.7623		0.0432514							S63del vs S63del//Der2SCKO	P value	0.0033		S63del vs S63del//Der2SCKO	P value	0.1758
	5.4262	0.7063	2.6073	0.6308	4.6321	0.6495	4.4772	0.7279		*									**				ns
	5.5738	0.6133	6.4359	0.7129	7.5998	0.7734	2.5064	0.7143									Unpaired t test, Two-tailed (6mo vs 12mo)
	7.5095	0.7312	4.4698	0.7202	8.2786	0.7642	4.7085	0.7089		TTEST WT vs S63del							WT vs WT	P value	0.0685
	3.8111	0.6397	5.1738	0.741	6.3338	0.7135	1.7437	0.7551		0.00135442									ns
	3.0726	0.5954	3.499	0.6566	8.2385	0.7565	2.7983	0.6276		**							Der2SCKO vs Der2SCKO	P value	0.0061
	4.6004	0.5936	4.0567	0.7098	6.8949	0.7099	2.5091	0.6392											**
	3.3457	0.6661	2.7626	0.6323	5.9818	0.7304	2.7866	0.6651									S63del vs S63del	P value	0.0112
	6.2579	0.6871	5.0503	0.7133	5.8464	0.699	2.9193	0.8276											*
	4.6939	0.6214	4.8351	0.7017	2.2355	0.5531	2.1645	0.6819									S63del//Der2SCKO vs S63del//Der2SCKO	P value	0.0486
	6.3178	0.6899	5.0722	0.6573	6.0464	0.7725	2.0193	0.6822											*
	2.6752	0.507	3.6882	0.7116	5.8939	0.6553	1.7454	0.6425
	4.9972	0.6019	3.5396	0.7547	4.9	0.6746	5.6535	0.7273
	2.4557	0.5403	6.3629	0.7671	5.343	0.6787	2.7898	0.6474
	5.5485	0.648	5.3673	0.722	2.5285	0.5927	7.7443	0.7425
	2.9562	0.5663	3.1669	0.5877	3.1141	0.6644	4.2581	0.641
	4.9879	0.5866	2.8967	0.6351	3.7862	0.6749	8.1838	0.7724
	1.8484	0.6402	4.2695	0.6389	6.814	0.729	4.5927	0.6349
	3.6299	0.6426	3.1622	0.5883	4.95	0.6822	5.9008	0.7108
	3.6169	0.6539	2.3656	0.7191	3.4525	0.7174	8.2977	0.7842
	7.2111	0.7179	5.0934	0.6822	3.3546	0.6984	7.3967	0.7368
	7.2717	0.7145	1.9834	0.6635	9.069	0.7635	5.2473	0.71
	7.0601	0.7134	1.9733	0.6863	8.0572	0.7489	2.5919	0.7247
	6.9034	0.7031	2.6468	0.5699	3.9546	0.7789	5.5432	0.7715
	6.3922	0.6759	5.045	0.6999	5.6613	0.7226	3.0216	0.688
	6.0053	0.7066	2.7327	0.7452	3.6414	0.6093	7.5742	0.7444
	5.8171	0.7071	2.0492	0.6934	4.9774	0.6305	3.7944	0.6349
	7.1116	0.7084	1.9123	0.6862	5.1127	0.6425	2.7909	0.6565
	6.998	0.7038	2.7368	0.8027	5.0068	0.7459	5.2747	0.6855
	7.9535	0.7028	3.0743	0.7417	3.2594	0.6909	3.235	0.6626
	3.9054	0.6045	3.1902	0.7464	2.937	0.6623	7.7475	0.8119
	4.2851	0.6626	2.5469	0.6763	3.151	0.7159	3.3913	0.7402
	5.6583	0.6752	2.9627	0.7424	2.8529	0.76	5.1243	0.665
	2.996	0.6008	2.4999	0.5884	4.1036	0.6455	2.9145	0.664
	7.7305	0.7374	5.3619	0.7684	5.1723	0.6971	3.7549	0.749
	6.3376	0.6586	4.8292	0.7102	2.3376	0.5598	5.5149	0.7162
	6.933	0.705	2.5879	0.6993	3.6949	0.6746	2.3271	0.6627
	7.5234	0.7172	8.4172	0.7713	4.5961	0.6701	5.0089	0.6709
	6.1213	0.6779	8.2034	0.7667	2.4949	0.673	4.0822	0.7032
	2.7843	0.5551	7.4227	0.7357	7.6321	0.7539	5.2442	0.7233
	5.4464	0.6394	6.5893	0.7241	2.9677	0.7274	5.7787	0.7022
	3.1809	0.6026	6.8152	0.7068	2.9704	0.6484	3.4388	0.7145
	3.2619	0.6443	2.995	0.6226	3.0494	0.6429	3.3781	0.7452
	2.2553	0.5869	1.7437	0.6473	2.2326	0.6698	3.1157	0.7662
	2.1754	0.5699	8.0139	0.739	2.8892	0.7277	2.934	0.7192
	7.013	0.677	8.644	0.7568	4.3039	0.7359	3.1905	0.692
	4.8743	0.6616	4.7307	0.6124	2.4886	0.5753	4.2668	0.71
	7.2609	0.734	5.1128	0.6749	2.8526	0.6211	2.5484	0.6089
	3.1625	0.5141	2.5197	0.6418	3.5897	0.6574	3.75	0.7622
	5.4228	0.6505	3.7405	0.5932	2.8656	0.6491	3.0155	0.7635
	6.2523	0.6722	2.2095	0.6277	3.0991	0.609	2.649	0.6578
	6.0814	0.6822	3.8049	0.6258	2.4943	0.5998	4.1858	0.7188
	3.6021	0.5609	3.3092	0.6566	5.6729	0.7368	3.8847	0.7014
	2.432	0.6777	3.0368	0.5688	3.2861	0.7144	3.4165	0.7548
	2.7906	0.7691	5.8432	0.7258	4.0058	0.6873	2.3102	0.6749
	5.9688	0.6457	6.2786	0.7562	5.0453	0.7142	3.1802	0.7292
	1.7415	0.5861	5.2685	0.6834	9.1064	0.791	4.2254	0.7872
	7.8209	0.7309	3.0739	0.6052	5.1963	0.7882	3.5382	0.7644
	6.8986	0.7205	5.527	0.723	3.5584	0.6291	3.9405	0.735
	7.0533	0.7162	5.6965	0.667	3.8469	0.7061	3.035	0.7685
	3.1907	0.5583	6.296	0.7187	5.2285	0.7219	2.9647	0.7524
	4.1774	0.6429	3.6275	0.6497	5.9228	0.7441	2.5773	0.7307
	4.3247	0.6125	3.4109	0.7943	4.8696	0.664	3.4771	0.5876
	5.1909	0.6331	2.7567	0.7499	2.3137	0.7026	3.0557	0.7059
	6.1588	0.6792	2.5695	0.7743	3.0864	0.6902	2.9441	0.7918
	7.3511	0.7152	4.3237	0.6763	3.6481	0.6657	4.6074	0.6883
	5.6879	0.7022	3.3484	0.7414	3.2363	0.5586	2.9642	0.6848
	3.3568	0.5529	5.3525	0.6887	4.3559	0.6462	3.0673	0.7526
	3.1418	0.6254	5.0608	0.7099	2.5999	0.6011	3.0321	0.7255
	3.1594	0.6145	6.6849	0.7139	3.5102	0.6978	5.1065	0.7055
	3.4952	0.6219	4.5189	0.7159	1.8452	0.7137	4.2147	0.6767
	8.0483	0.7512	4.6769	0.6696	2.3041	0.6688	4.5935	0.6817
	3.1697	0.5514	3.3996	0.6442	3.2784	0.7039	3.0409	0.6734
	3.9869	0.6358	2.2136	0.7014	2.5527	0.6972	4.4283	0.7512
	4.8344	0.6603	5.7795	0.6867	3.3429	0.7036	7.5434	0.7801
	2.3041	0.544	4.4425	0.6132	3.5553	0.6854	3.6177	0.6978
	2.1985	0.5087	5.276	0.7009	1.9567	0.7593	4.7741	0.6713
	2.815	0.5642	5.5303	0.7061	2.0917	0.6718	2.6231	0.7008
	2.7666	0.5111	2.721	0.7116	3.0282	0.7386	3.8238	0.8295
	2.2931	0.6858	4.1609	0.6802	3.0707	0.6972	2.7781	0.7851
	2.0186	0.7555	8.2363	0.7341	4.6075	0.8631	2.5655	0.7099
	2.1317	0.6805	2.5061	0.6156	5.3585	0.7571	3.9619	0.6818
	2.1876	0.7041	6.6905	0.7162	4.7183	0.8169	2.5893	0.7745
	2.5141	0.6825	8.9859	0.7831	2.8839	0.6981	8.0503	0.7943
	3.6259	0.6707	6.2148	0.6804	5.0266	0.7574	5.0765	0.8464
	2.2112	0.6177	6.9444	0.7172	2.801	0.7185	3.8239	0.7677
	3.7936	0.6129	8.6082	0.7739	4.9	0.7281	2.6027	0.6729
	2.9597	0.6005	4.1513	0.6154	4.9315	0.6929	3.2308	0.6935
	2.5253	0.6669	3.1833	0.6919	3.3311	0.7007	4.5895	0.6281
	4.8609	0.625	8.8138	0.7706	2.9741	0.752	2.7038	0.6747
	1.8916	0.5524	8.4419	0.7617	2.9727	0.7025	2.4293	0.6416
	3.4555	0.656	4.9825	0.7062	2.6124	0.6699	2.3041	0.5934
	3.2462	0.5408	3.9075	0.6912	4.5236	0.6964	2.5686	0.777
	6.9439	0.7055	5.5858	0.6852	2.9269	0.676	2.9135	0.6851
	4.018	0.6321	3.5975	0.7123	2.7765	0.6578	4.0717	0.6044
	2.595	0.584	3.3349	0.6979	4.7556	0.7448	3.7742	0.6054
	2.5135	0.5876	6.6127	0.7246	1.9491	0.6296	3.2051	0.7172
	4.8251	0.6164	2.1227	0.6169	4.0379	0.6949	3.0316	0.7003
	6.2505	0.6539	1.6752	0.5876	5.4097	0.7266	5.2209	0.712
	3.4089	0.627	2.4339	0.7659	5.1482	0.6908	3.4807	0.7595
	3.5331	0.6489	2.4143	0.7296	3.2279	0.717	2.4345	0.7089
	2.3512	0.6728	6.4432	0.6927	3.1437	0.7143	2.9145	0.7243
	1.983	0.5162	3.9387	0.6825	2.3335	0.7993	3.5783	0.7484
	1.7631	0.6984	3.5547	0.5758	2.8317	0.6708	4.0379	0.8254
	3.1594	0.6196	6.1131	0.7045	2.1286	0.6257	2.2837	0.6225
	5.98	0.6731	2.826	0.6307	2.1314	0.6326	2.9804	0.733
	4.7841	0.6498	4.1944	0.6175	1.812	0.5146	4.6517	0.8079
	2.2156	0.659	5.3741	0.6132	2.2867	0.5666	3.2723	0.8055
	7.7099	0.7423	2.1497	0.6973	5.7136	0.6893	4.953	0.6674
	3.7127	0.6249	7.8742	0.7179	5.8141	0.7407	3.859	0.7413
	3.9107	0.6005	2.2226	0.7143	5.6996	0.7728	7.0892	0.7502
	6.319	0.6396	5.9267	0.6832	6.5314	0.7295	7.9113	0.7594
	4.0318	0.5917	3.9071	0.6513	3.0177	0.6468	6.9361	0.7908
	2.6308	0.6432	3.5986	0.6722	2.4463	0.6385	8.1786	0.8034
	7.4542	0.714	2.4985	0.6837	2.5206	0.6456	5.6754	0.7417
	3.8805	0.6439	5.9104	0.6866	3.5588	0.7008	5.3163	0.7326
	2.2392	0.5421	2.4174	0.7573	1.8572	0.6339	8.6852	0.8239
	2.5727	0.6302	4.6793	0.6372	3.2632	0.6328	3.3891	0.5819
	5.6444	0.6542	6.3638	0.6736	3.1086	0.632	6.087	0.8036
	3.4515	0.574	3.5214	0.6833	2.6724	0.6673	7.1949	0.7639
	6.3559	0.6729	4.1382	0.7131	3.1611	0.7035	4.9059	0.7554
	2.566	0.6106	2.2831	0.66	3.026	0.6867	6.919	0.7446
	2.9459	0.5928	5.2388	0.653	3.5407	0.6837	2.9059	0.8289
	8.1843	0.7673	6.6154	0.7052	2.8637	0.6417	4.6356	0.7185
	6.6572	0.6835	2.5521	0.7953	7.0021	0.7742	2.0956	0.7069
	6.5963	0.68	3.1986	0.7081	5.0976	0.7221	2.2126	0.7388
	4.2415	0.6535	7.3029	0.6984	3.1784	0.6304	5.0076	0.6826
	4.324	0.6408	8.4347	0.7514	4.0091	0.6435	5.1782	0.7155
	3.3952	0.5359	4.0596	0.6402	7.317	0.7636	2.4039	0.6505
	5.5605	0.7243	4.8157	0.6757	6.7938	0.7372	2.1244	0.7193
	5.5362	0.6817	2.1146	0.764	7.5166	0.753	3.1331	0.6522
	2.5484	0.7281	3.6158	0.6966	7.7715	0.7692	7.6447	0.7545
	3.5553	0.6245	7.5145	0.7306	6.8303	0.7699	2.2938	0.6267
	5.1031	0.7097	2.5495	0.68	4.8346	0.7085	3.218	0.7262
	4.1671	0.6402	3.7746	0.7053	2.7851	0.6744	2.8414	0.7714
	2.5338	0.7172	3.2007	0.7253	2.3102	0.7232	2.0822	0.7896
	6.3072	0.6958	5.2827	0.7802	4.5104	0.701	2.9779	0.7127
	3.9714	0.6986	5.9298	0.725	1.7158	0.6816	3.158	0.6859
	4.736	0.6912	3.2014	0.7363	3.7928	0.7051	2.4345	0.6837
	2.5097	0.6989	5.6895	0.7298	4.3029	0.7166	2.7216	0.7786
	6.1597	0.6762	4.0678	0.6948	3.2173	0.686	3.7312	0.7374
	6.4417	0.6874	4.8638	0.687	4.2718	0.6369	3.4334	0.6495
	9.0609	0.7492	4.9818	0.704	2.4026	0.6449	2.5804	0.6997
	6.4275	0.676	1.9506	0.6668	3.9956	0.75	2.0255	0.6534
	2.5073	0.5533	6.4295	0.72	4.8982	0.727	2.7188	0.6731
	4.1156	0.6478	4.3024	0.6073	4.1957	0.7054	4.1295	0.7496
	4.4538	0.672	3.481	0.5524	2.0999	0.5952	2.4369	0.6443
	2.4961	0.5146	3.0888	0.6289	1.7132	0.5394	5.4816	0.7683
	2.1331	0.7718	3.8057	0.6688	2.7578	0.6532	5.5256	0.7373
	1.718	0.5947	3.8049	0.6803	2.1439	0.7284	4.5041	0.7155
	2.4463	0.5329	2.4854	0.6692	7.2201	0.739	5.2583	0.834
	1.7219	0.556	5.2047	0.6869	5.5744	0.6915	3.8028	0.759
	3.6717	0.7076	3.6562	0.7115	4.433	0.6973	3.7942	0.7617
	1.9938	0.6328	2.5428	0.6801	4.6644	0.6458	5.3928	0.757
	3.3515	0.6207	3.0681	0.6621	5.8552	0.7185	2.3859	0.7571
	7.6676	0.7259	5.4614	0.7547	1.7585	0.6708	2.6887	0.5956
	4.0421	0.6549	2.8841	0.6796	6.8526	0.7276	5.0671	0.7322
	5.9301	0.6614	4.3199	0.7003	2.7478	0.7026	2.6237	0.7387
	6.2822	0.6443	1.5838	0.6866	4.0211	0.687	2.1269	0.7039
	3.0991	0.5896	5.2642	0.7057	4.9516	0.7133	5.0275	0.7336
	2.9627	0.5241	4.5984	0.6895	2.6132	0.6337	2.8163	0.739
	5.4071	0.6204	2.2847	0.7432	2.2727	0.627	3.803	0.8075
	2.1143	0.6801	3.0115	0.6406	2.1023	0.7712	2.6972	0.664
	2.3502	0.6811	3.0952	0.7053	3.6377	0.7908	2.8712	0.7061
	1.7343	0.5874	3.0666	0.7781	2.6724	0.6807	3.1373	0.7083
	4.7882	0.6449	7.1399	0.713	3.2881	0.6585	3.6844	0.735
	4.4073	0.6039	6.6875	0.703	2.9987	0.6984	3.3546	0.6182
	3.9458	0.6093	2.3379	0.7332	1.5847	0.6617	1.6385	0.6318
	2.2941	0.5156	3.8531	0.642	1.848	0.7013	2.1642	0.6346
	2.8186	0.5504	3.0346	0.6222	3.3735	0.6089	2.4569	0.7248
	4.2621	0.6237	5.4087	0.7284	4.5597	0.6353	3.7565	0.705
	4.6555	0.6587	2.7941	0.6034	4.3641	0.7044	3.13	0.754
	5.4321	0.6449	4.9701	0.6564	5.7663	0.7406	2.9064	0.7297
	5.9038	0.7342	6.0017	0.6573	2.4369	0.7199	2.19	0.677
	5.3376	0.629	5.5347	0.6938	3.428	0.6308	3.9107	0.6982
	5.4381	0.63	3.1236	0.6012	3.4931	0.7165	3.6401	0.6696
	3.5182	0.601	3.9597	0.6548	5.7821	0.7387	7.7451	0.7509
	3.6244	0.6029	4.0078	0.6966	1.7415	0.635	3.6285	0.7781
	3.9317	0.6465	3.0746	0.5583	5.6909	0.7113	4.0591	0.7423
	4.7918	0.5938	5.4336	0.7095	5.4233	0.7206	3.564	0.6616
	3.0892	0.5231	2.4418	0.7348	3.7093	0.7104	3.4217	0.7062
	3.6764	0.599	4.0483	0.6746	2.8147	0.7791	3.9546	0.644
	3.9071	0.5617	8.8277	0.7775	4.755	0.7628	2.3319	0.7373
	3.8548	0.5632	6.2003	0.6943	3.4046	0.6995	3.4598	0.7109
	3.3389	0.6137	4.1026	0.6027	4.3522	0.7056	3.9919	0.7498
	2.355	0.5456	9.1208	0.7806	4.3733	0.6884	3.1019	0.7575
	4.501	0.655	6.4032	0.6767	2.9799	0.7358	2.5064	0.7205
	2.3239	0.7881	3.0275	0.5431	4.8747	0.7133	1.943	0.6083
	3.1916	0.6353	3.1305	0.6459	3.036	0.7322	2.5781	0.6936
	3.7601	0.6908	4.3285	0.6888	6.0213	0.7325	3.6876	0.7666
	4.2708	0.6027	2.5035	0.8096	4.4203	0.7656	3.046	0.742
	2.9069	0.5439	2.7872	0.71	4.6788	0.712	3.2386	0.7136
	7.8884	0.722	1.989	0.6942	5.7832	0.8075	3.2619	0.7042
	7.776	0.728	3.7838	0.7339	2.5652	0.709	5.0717	0.6913
	2.706	0.5379	4.6511	0.6882	4.0916	0.7019	1.7236	0.7232
	3.6641	0.6216	3.0275	0.7845	2.7177	0.6763	4.7678	0.7538
	5.1352	0.6039	2.5605	0.7581	3.0811	0.7413	3.1997	0.6681
	5.7617	0.6917	2.78	0.5809	4.5634	0.7569	4.9423	0.794
	2.1459	0.6616	2.999	0.6235	3.608	0.7128	3.7302	0.698
	2.6322	0.583	2.3118	0.6938	3.9696	0.7371	5.9287	0.7126
	1.9076	0.5922	3.4615	0.6973	2.8674	0.7027	2.9833	0.6082
	2.4788	0.5312	2.2501	0.7206	3.1784	0.7259	4.3748	0.6889
	2.8718	0.6089	2.3452	0.6413	2.3392	0.7452	2.6724	0.7213
	3.8483	0.5807	5.8446	0.6811	2.9972	0.7142	2.9652	0.7099
	4.4338	0.6227	4.1698	0.7096	3.2872	0.6886	3.3153	0.7319
	3.2434	0.5902	6.5536	0.682	1.8994	0.6704	2.9491	0.6954
	3.5178	0.6671	2.5773	0.6555	3.8723	0.6234	4.7813	0.6605
	4.9587	0.6424	5.6643	0.6335	2.1907	0.7598	3.0355	0.6828
	4.8051	0.5865	2.449	0.7192	1.892	0.6678	7.6668	0.8036
	1.821	0.7371	2.78	0.6769	3.6361	0.6966	3.0986	0.6922
	3.1851	0.5893	2.6493	0.5922	3.1921	0.6308	3.2728	0.6703
	1.9411	0.6572	4.2798	0.5652	3.0557	0.6403	3.2242	0.5958
	2.0921	0.6668	2.5197	0.6566	4.2544	0.7234	5.4669	0.7188
	2.9542	0.5179	3.7286	0.6455	3.2379	0.6277	5.1913	0.648
	6.1901	0.6854	3.5574	0.6691	4.0954	0.7096	4.2143	0.6794
	3.2113	0.6119	3.1665	0.6252	2.6967	0.6748	7.8477	0.7698
	4.6875	0.6125	4.8674	0.7123	5.1295	0.7806	3.5996	0.7733
	4.9239	0.6951	4.9222	0.749	7.4005	0.7735	4.051	0.7117
	3.587	0.6247	3.0204	0.635	7.032	0.7316	3.6248	0.7469
	5.0036	0.6603	2.2986	0.6368	5.3936	0.6763	2.9975	0.6881
	5.708	0.6986	3.3928	0.7094	5.0985	0.7164	2.8923	0.7235
	2.7763	0.4927	2.3543	0.6479	3.2847	0.7236	3.4788	0.7432
	3.4089	0.5962	2.6203	0.698	2.2082	0.6628	3.1321	0.6828
	3.2836	0.4535	2.6546	0.7561	5.417	0.7424	3.8328	0.6594
	5.5892	0.6476	3.9832	0.8013	3.3801	0.5743	3.0477	0.7807
	6.6902	0.6787	4.1483	0.7366	3.0844	0.7078	3.1777	0.7277
	4.8246	0.6836	3.8573	0.6734	2.1052	0.6358	2.3455	0.6484
	3.9567	0.5702	8.0838	0.7593	6.2529	0.7208	2.8575	0.6261
	2.3616	0.7115	7.2291	0.7229	2.5329	0.6418	3.6999	0.6676
	3.6909	0.6855	8.0979	0.7456	3.5174	0.6974	2.8792	0.7092
	2.1717	0.7521	3.5757	0.685	2.7147	0.7485	4.312	0.6492
	2.3316	0.7068	3.4784	0.6741	5.0958	0.6896	2.8165	0.6474
	2.7779	0.6006	3.2044	0.7356	2.5629	0.7116	2.7789	0.7155
	6.2996	0.7016	3.2743	0.5983	3.5312	0.7277	2.605	0.6844
	2.609	0.5729	7.4108	0.727	4.2408	0.7672	2.8903	0.7357
	2.5218	0.5599	4.1495	0.6404	3.5056	0.7084	2.2286	0.6719
	5.7064	0.6944	2.8362	0.666	3.5005	0.729	6.8672	0.7898
	8.1307	0.7539	4.7986	0.6205	3.0209	0.6624	5.8125	0.7084
	3.6301	0.6118	7.7381	0.7309	3.0382	0.7157	9.6105	0.8084
	5.4038	0.716	7.4611	0.7221	2.0167	0.6782	7.4988	0.7957
	7.464	0.7192	5.2089	0.6145	2.4496	0.6741	5.724	0.6967
	5.5856	0.6044	3.8323	0.7231	3.2958	0.6721	7.2525	0.7807
	5.4694	0.6715	3.035	0.7015	2.4439	0.6397	7.3566	0.7793
	4.149	0.6032	2.6807	0.64	3.2432	0.7123	7.6509	0.7701
	4.2907	0.6219	2.5026	0.6986	8.3441	0.7788	7.6676	0.7828
	5.0909	0.6734	2.8147	0.6805	3.8912	0.7469	5.7022	0.7557
	2.8414	0.8048	1.9838	0.4393	3.4958	0.7575	5.8497	0.7005
	2.4146	0.6915	3.315	0.6238	3.8354	0.7031	4.7454	0.7113
	3.0068	0.5945	4.5804	0.6564	2.9935	0.7239	5.0516	0.711
	2.9244	0.6406	2.6654	0.7148	4.6549	0.7401	3.2832	0.7075
	3.173	0.6198	2.4469	0.6896	4.9212	0.6838	7.6549	0.7558
	2.6234	0.7784	2.2662	0.749	4.8088	0.692	7.6168	0.7648
	3.9595	0.6678	1.8763	0.6984	3.5085	0.6979	7.2825	0.8088
	1.8238	0.7233	2.7581	0.6556	2.9712	0.7049	4.9792	0.8099
	2.1573	0.6216	2.7642	0.7486	2.8278	0.7483	3.4035	0.6974
	3.5233	0.6135	4.1088	0.6495	2.9244	0.7093	8.1575	0.7916
	2.9697	0.6074	3.5647	0.6707	2.48	0.7353	6.1726	0.7911
	4.3459	0.6545	2.9285	0.7641	2.4518	0.7334	2.7403	0.7021
	4.1363	0.5703	2.1394	0.693	2.3828	0.5973	6.9638	0.728
	1.901	0.6905	3.3976	0.6653	2.1978	0.712	5.8337	0.7293
	2.3015	0.7312	3.7248	0.7126	2.1717	0.6706	3.223	0.6683
	3.5622	0.6253	2.3211	0.775	2.3971	0.6363	7.7762	0.783
	2.0956	0.5454	2.8782	0.6889	2.4128	0.6647	6.3369	0.744
	5.5491	0.6206	2.8255	0.6382	8.4737	0.8193	3.9705	0.6783
	2.0843	0.5998	4.4392	0.7049	8.9965	0.7955	5.4797	0.7914
	3.6015	0.6285	3.4124	0.6547	5.3838	0.6891	8.7671	0.796
	2.864	0.6566	3.8158	0.7725	4.6563	0.7482	6.679	0.7826
	4.228	0.6301	2.5262	0.7669	7.0752	0.7877	2.5297	0.6366
	3.4946	0.6685	3.2187	0.5818	7.1905	0.7535	7.6021	0.7627
	1.7614	0.7313	3.1844	0.6786	7.4831	0.7917	8.9263	0.7833
	1.4833	0.6616	2.3756	0.6743	4.317	0.7665	5.7463	0.7817
	2.1146	0.7148	3.115	0.7105	7.7778	0.7909	4.8459	0.8138
	2.1094	0.722	3.3331	0.6619	5.1325	0.704	5.7896	0.7163
	3.4342	0.5838	2.1798	0.7663	5.6784	0.7255	5.4946	0.736
	1.7848	0.5385	2.1345	0.7257	5.0741	0.7482	4.0184	0.7156
	2.0372	0.6589	4.6511	0.6141	4.1484	0.7023	2.8419	0.784
	4.769	0.6272	6.0568	0.6947	4.1566	0.6178	5.6738	0.8153
	3.8481	0.5961	3.8047	0.6734	4.1799	0.6145	6.4301	0.7621
	1.8664	0.5873	3.7089	0.6571	5.0291	0.7221	5.6626	0.76
	4.0875	0.5777	4.6313	0.6487	5.21	0.7331	3.2798	0.7034
	3.5603	0.5801	1.3895	0.6753	3.0526	0.6661	4.001	0.747
	4.8099	0.5331	1.6181	0.6109	3.5905	0.6971	5.1458	0.8109
	4.3312	0.6635	1.9706	0.6001	3.9993	0.7089	5.8781	0.751
	4.6135	0.6715	1.8556	0.6637	4.5171	0.6555	5.3884	0.7847
	2.5162	0.5914	1.8696	0.7186	5.3918	0.7091	4.9637	0.7329
	6.9308	0.7051	7.5824	0.7227	3.6444	0.6269	5.4319	0.8133
	3.3166	0.5938	2.7688	0.5976	7.5013	0.7623	5.0048	0.7833
	2.7205	0.6041	4.9473	0.6685	5.29	0.6971	3.1667	0.7132
	6.1422	0.6727	3.3072	0.6639	2.1532	0.6199	3.291	0.734
	7.6017	0.6995	6.699	0.736	5.5401	0.6969	3.447	0.7932
	6.1093	0.6561	2.9809	0.637	4.594	0.7322	3.0201	0.8061
	2.9521	0.624	6.2668	0.7227	4.5473	0.631	3.4831	0.7874
	3.402	0.7429	8.6938	0.7707	2.9933	0.7112	3.5049	0.7673
	3.2841	0.6607	3.0201	0.7639	7.5532	0.7438	5.2518	0.823
	3.111	0.6305	5.6358	0.6897	6.9207	0.8081	2.7771	0.7388
	2.1418	0.6903	3.013	0.7469	3.3788	0.7158	3.423	0.8457
	4.8549	0.6169	2.9439	0.6762	4.7563	0.6403	5.2588	0.794
	2.994	0.6418	4.5154	0.684	4.4688	0.6051	2.3778	0.7577
	4.4016	0.646	2.9406	0.7293	5.7548	0.739	2.5513	0.8154
	3.8417	0.6119	6.7209	0.7154	2.3788	0.6633	3.9993	0.7792
	1.8259	0.6142	4.2237	0.6699	5.2608	0.7158	3.3362	0.7657
	5.6087	0.65	4.7898	0.6986	4.1459	0.8047	4.9987	0.8267
	2.5993	0.5188	3.1086	0.7899	4.9737	0.7057	3.0755	0.7116
	2.6305	0.5631	2.8795	0.7531	4.6453	0.691	2.2126	0.7339
	2.7389	0.5713	4.1028	0.698	8.7	0.7885	3.6389	0.7514
	3.7077	0.5869	4.3573	0.5348	7.2047	0.795	5.8246	0.7813
	4.9706	0.6798	4.6678	0.69	6.9691	0.767	4.2272	0.7585
	2.1508	0.554	7.2706	0.728	5.7445	0.6267	4.7675	0.8622
	4.1151	0.6501	4.2413	0.7327	6.4187	0.7356	4.4533	0.8187
	2.5475	0.5967	2.0108	0.7291	3.6103	0.6574	4.4789	0.8272
	3.3177	0.7265	4.0956	0.6934	7.7406	0.7607	3.8467	0.7221
	3.5549	0.6225	2.9287	0.6541	4.7449	0.7229	2.7845	0.7357
	2.8063	0.5851	3.6762	0.6724	4.2098	0.6669	4.8516	0.7393
	2.899	0.6412	7.742	0.7106	7.3955	0.7339	3.9126	0.7893
	3.4628	0.5852	5.322	0.7179	4.8085	0.7397	5.4854	0.7655
	2.5382	0.7873	4.6868	0.6811	8.0609	0.7769	3.8826	0.7945
	5.1808	0.6978	6.35	0.6966	6.8517	0.7511	4.9899	0.7301
	2.2484	0.6207	3.5515	0.6839	7.1295	0.7249	3.5669	0.6859
	4.38	0.6511	3.0407	0.6271	5.8843	0.709	4.5791	0.8009
	3.1288	0.5876	2.9242	0.7783	6.2918	0.7692	4.8878	0.8487
	3.069	0.6676	2.6846	0.5994	3.4707	0.6571	3.6424	0.6879
	2.7519	0.5702	2.159	0.682	4.7249	0.6607	2.1111	0.7109
	3.5599	0.613	6.26	0.6937	5.7293	0.6759	6.1957	0.7385
	1.85	0.6485	5.5404	0.7235	3.598	0.6943	5.1547	0.7091
	4.5328	0.6393	3.6365	0.6333	2.2008	0.5958	8.0789	0.7906
	5.3858	0.6238	2.7395	0.6713	2.5312	0.5607	4.9858	0.773
	2.5262	0.6222	2.2557	0.656	5.1883	0.7524	4.9498	0.7975
	4.9542	0.6742	1.9691	0.6133	4.8963	0.7095	3.4793	0.7363
	1.8604	0.5975	3.7689	0.6544	2.4439	0.6343	3.8018	0.7766
	8.2088	0.7259	4.7602	0.6583	2.3884	0.6313	2.6512	0.7383
	2.9667	0.5868	8.8556	0.7636	2.6674	0.713	4.0307	0.7579
	7.1101	0.7342	5.8125	0.6813	8.2942	0.8036	3.2944	0.7091
	7.748	0.6846	2.3076	0.7555	2.3825	0.6441	4.2843	0.7134
	4.9365	0.6094	3.8615	0.5488	4.1214	0.6848	3.1522	0.7184
	6.9861	0.6946	3.1122	0.6518	2.661	0.6207	4.9865	0.7935
	8.4407	0.7391	3.8429	0.6433	3.0426	0.6576	3.6973	0.8008
	6.9711	0.7005	3.6426	0.5135	6.0105	0.7463	4.4172	0.7543
	5.7923	0.6497	5.1709	0.6352	4.2375	0.668	6.2173	0.7204
	6.3123	0.7122	4.2166	0.6501	2.9401	0.7183	3.5973	0.7124
	6.5004	0.7002	3.4379	0.6305	2.1968	0.5879	3.961	0.7639
	7.3337	0.7116	2.4226	0.7282	3.7815	0.7005	4.8343	0.7803
	4.7813	0.6029	3.263	0.7043	2.3853	0.7668	3.11	0.7819
	2.0116	0.4318	3.1172	0.6023	1.6493	0.6491	3.1205	0.7136
	6.6868	0.6781	3.1458	0.604	1.7334	0.6531	2.9198	0.7136
	1.9223	0.6164	5.3545	0.6806	2.7243	0.7175	6.8026	0.7375
	2.7653	0.5834	5.6229	0.6951	6.9984	0.7538	3.0311	0.7983
	3.32	0.5338	3.4172	0.6176	2.9694	0.5917	3.1115	0.7195
	1.6093	0.5655	3.3517	0.6198	8.6299	0.7648	4.3015	0.7567
	8.0072	0.7327	5.1667	0.7016	7.9116	0.7614	4.0751	0.7684
	6.938	0.7111	6.7361	0.7153	4.9183	0.7374	3.898	0.696
	2.0807	0.5097	5.7605	0.6484	3.7754	0.705	2.8617	0.7194
	3.5146	0.5892	5.4688	0.7357	4.3656	0.6375	1.9886	0.7004
	4.5241	0.6422	5.1723	0.4322	8.1382	0.7947	3.8613	0.7334
	1.5674	0.4991	4.2791	0.559	3.7354	0.6415	2.5867	0.8013
	1.9669	0.5152	2.7975	0.465	6.9314	0.7505	2.4857	0.7595
	7.4513	0.7276	5.6423	0.6539	3.3559	0.6599	3.4226	0.761
	5.1893	0.5877	2.3719	0.6452	2.8092	0.6667	4.6127	0.7458
	5.8342	0.6136	2.9579	0.6093	4.2612	0.6491	5.4598	0.72
	7.1581	0.6908	2.4809	0.6404	3.8384	0.6399	5.7214	0.7331
	7.7989	0.727	5.791	0.703	3.9811	0.6796	3.2118	0.7887
	6.6452	0.6937	3.2814	0.6313	3.9791	0.7595	4.3252	0.8043
	3.5754	0.6658	3.1034	0.638	2.9041	0.6866	4.6604	0.7458
	7.4962	0.7203	5.2619	0.6666	2.9898	0.6826	7.5527	0.7645
	2.8882	0.6063	3.4682	0.6619	2.4406	0.6211	6.9619	0.7643
	7.1078	0.7247	3.1401	0.6295	4.9725	0.7204	4.8014	0.7588
	6.5369	0.6859	3.7526	0.652	4.3768	0.6632	7.3026	0.7771
	7.3165	0.7342	3.0088	0.6302	3.821	0.6439	2.5171	0.6028
	7.641	0.73	3.1519	0.6853	4.4021	0.6477	6.8998	0.7327
	5.3466	0.6753	2.3297	0.5945	4.3043	0.6535	6.1616	0.7575
	2.3099	0.5059	2.802	0.7066	3.0823	0.7264	6.8304	0.7484
	4.8525	0.6396	2.5347	0.6668	4.9725	0.7123	3.6068	0.7477
	3.8713	0.5672	6.0513	0.7082	3.3643	0.6812	6.1715	0.7998
	2.8544	0.6002	6.2698	0.7095	3.886	0.7151	4.6785	0.7631
	3.8677	0.6665	4.6377	0.6982	1.5169	0.6443	2.3236	0.6806
	4.2756	0.6465	4.6201	0.6409	3.0719	0.7716	3.4405	0.7378
	1.6694	0.6123	2.9779	0.7405	2.8189	0.7132	3.6491	0.7022
	3.8332	0.612	6.9725	0.7404	3.0656	0.616	5.0765	0.7675
	4.441	0.6498	4.826	0.8284	5.2645	0.7565	7.3837	0.7673
	3.7866	0.6534	6.9481	0.7252	5.9635	0.7157	2.3625	0.6899
	3.3077	0.691	8.0536	0.7383	4.8844	0.6953	5.421	0.7121
	3.8039	0.6486	8.3604	0.7898	5.4426	0.6764	3.733	0.7339
	3.315	0.6257	3.1	0.6056	4.7783	0.6523	5.9703	0.7568
	2.1931	0.6112	3.3398	0.6224	2.7811	0.7577	4.4094	0.7822
	4.9306	0.612	5.3178	0.6639	2.727	0.7493	3.1444	0.8021
	3.5176	0.5728	4.5344	0.6079	2.537	0.6908	2.8593	0.8217
	3.5142	0.6677	5.8411	0.685	5.8096	0.7326	2.2022	0.7179
	2.8244	0.5883	3.4675	0.5883	6.2301	0.7368	2.502	0.7342
	2.2329	0.7014	4.4868	0.6898	2.1785	0.5984	5.4087	0.7575
	5.8488	0.6961	7.0244	0.7193	6.3262	0.7632	2.9486	0.7314
	7.8024	0.7516	4.1454	0.6825	6.8765	0.7439	3.0991	0.5912
	3.6377	0.5806	2.38	0.6918	5.5373	0.6859	3.3924	0.7629
	3.4833	0.6052	2.4045	0.5507	5.2782	0.6795	2.5689	0.6832
	3.975	0.6483	2.9193	0.6236	4.5003	0.7079	5.015	0.7645
	5.1517	0.706	2.64	0.6593	5.6752	0.7301	3.0601	0.7149
	3.6661	0.5949	3.4317	0.6739	5.6657	0.7474	5.5858	0.7314
	1.9601	0.5136	3.3386	0.6393	6.1423	0.7345	6.9415	0.7881
	4.8612	0.6576	3.2074	0.5827	4.5153	0.6997	4.9907	0.8279
	7.262	0.7235	2.6437	0.6817	3.6691	0.7592	2.0524	0.7316
	3.291	0.5757	4.5783	0.6326	5.3034	0.7526	7.4961	0.7845
	3.0971	0.5873	3.2728	0.6522	3.6015	0.6517	2.3506	0.7103
	7.2744	0.7538	5.0696	0.6896	3.3097	0.6815	4.5011	0.7737
	6.0182	0.7173	2.551	0.6965	3.6606	0.6226	6.1857	0.7692
	6.3266	0.6605	3.1611	0.6067	3.3402	0.6975	3.86	0.6847
	2.4119	0.6807	4.2064	0.6669	3.8746	0.6934	2.2967	0.7452
	7.4359	0.7495	4.8686	0.6433	3.7302	0.7194	4.0415	0.7739
	4.7032	0.6151	2.2811	0.6671	3.678	0.6526	3.728	0.758
	3.773	0.5657	2.0582	0.6666	4.9311	0.6982	5.8783	0.8035
	2.0499	0.6515	4.1289	0.5826	3.9815	0.6963	2.2798	0.6772
	1.9026	0.5758	3.1646	0.6839	3.6403	0.6415	4.7637	0.7374
	4.3148	0.6862	1.9684	0.6935	3.3775	0.7276	2.0094	0.6863
	3.9628	0.587	1.9946	0.6933	4.2196	0.7202	2.837	0.6424
	3.9956	0.584	3.7593	0.6037	7.6745	0.7796	5.2408	0.7492
	2.3834	0.5681	2.4599	0.6532	3.0504	0.6516	4.1531	0.7284
	3.4684	0.6111	5.9256	0.6873	4.2136	0.6831	2.7685	0.6407
	2.9569	0.6553	3.1449	0.6633	5.2662	0.7224	5.7193	0.7342
	2.348	0.5314	3.9828	0.61	3.4697	0.6276	5.5107	0.7565
	4.8046	0.672	3.0603	0.6326	3.655	0.7755	5.5616	0.771
	5.3994	0.6803	7.8322	0.7438	2.3325	0.6299	6.0791	0.7382
	6.836	0.6997	7.6789	0.7665	4.7762	0.7152	6.4543	0.797
	3.0157	0.5843	6.8145	0.7451	3.895	0.7171	2.6696	0.6865
	4.7275	0.6192	7.9884	0.7566	4.8847	0.6311	5.0538	0.7315
	4.1286	0.6457	4.7619	0.6454	8.0142	0.8024	7.1012	0.7566
	3.4592	0.6029	4.2317	0.6728	8.0148	0.7972	5.175	0.7444
	2.6169	0.5748	5.3431	0.6828	8.7518	0.8021	3.1672	0.6179
	5.7753	0.6995	4.5258	0.7277	8.5789	0.7873	3.1198	0.7971
	2.4952	0.5544	5.1766	0.6744	8.4359	0.7828	4.5859	0.7312
	4.2508	0.6409	6.1355	0.7269	6.0352	0.7173	7.5621	0.7809
	2.2166	0.5745	4.432	0.6544	5.9113	0.7521	4.6436	0.7273
	1.1496	0.6012	9.3986	0.7987	7.261	0.7784	3.732	0.7454
	3.3627	0.5601	6.6332	0.7517	9.2914	0.8039	4.3168	0.7509
	2.3515	0.5948	9.1333	0.7834	6.0883	0.7144	3.686	0.7473
	4.7676	0.6151	3.1849	0.7449	2.8094	0.641	6.3148	0.7753
	2.1758	0.637	3.0523	0.7414	5.7334	0.7027	6.216	0.7332
	2.9811	0.6691	4.0563	0.6932	9.2249	0.8031	3.9343	0.7057
	3.8464	0.6184	2.486	0.5958	8.0215	0.7726	4.9628	0.7838
	2.4045	0.5781	4.2673	0.5858	7.169	0.7044	4.2891	0.7785
	3.579	0.7176	5.8985	0.7021	7.6413	0.7317	3.2331	0.6801
	3.6246	0.6409	6.7936	0.7115	5.5005	0.6653	3.5384	0.7454
	2.706	0.6087	2.8821	0.5517	5.0034	0.6962	3.1057	0.6798
	3.1319	0.6381	6.0395	0.7115	6.7932	0.7508	2.4866	0.6587
	1.8331	0.4587	6.6105	0.7104	9.2568	0.7734	2.1272	0.6642
	3.8086	0.6028	6.9426	0.7561	5.0025	0.7067	2.2785	0.6798
	2.661	0.6421	8.3653	0.7479	5.6471	0.6676	3.9096	0.7655
	2.801	0.5931	2.3468	0.6497	7.2602	0.7374	3.9821	0.7656
	1.6394	0.6192	3.8889	0.6227	6.2048	0.7428	3.5415	0.682
	3.1278	0.5339	2.3063	0.5414	7.3695	0.7584	3.015	0.6841
	1.7719	0.6534	1.9127	0.7366	6.0598	0.7627	3.5994	0.7498
	2.5347	0.616	3.774	0.6649	7.5546	0.7587	5.8574	0.785
	2.7164	0.6086	3.2141	0.6079	8.6356	0.7939	3.0416	0.6759
	2.1083	0.6489	4.4338	0.6772	8.2114	0.7941	2.7278	0.7618
	2.7161	0.598	4.0401	0.6925	8.6738	0.8223	4.38	0.7355
	2.2082	0.658	5.2768	0.6938	8.7783	0.8257	3.4965	0.7749
	2.8565	0.6007	8.0805	0.7885	5.7253	0.7358	5.0817	0.7275
	2.3398	0.5522	9.415	0.8005	5.6885	0.6802	6.1508	0.71
	3.7222	0.6283	7.3553	0.7452	5.361	0.6963	3.7997	0.682
	6.177	0.6876	3.1907	0.5836	8.0211	0.778	3.917	0.7167
	2.8593	0.5993	5.2354	0.7427	4.8636	0.654	3.026	0.6983
	3.0659	0.6396	3.7934	0.609	6.6352	0.7641	2.5836	0.702
	1.8676	0.617	3.1074	0.6102	2.5652	0.7218	4.2549	0.8232
	1.0612	0.5087	2.8567	0.6074	2.074	0.5913	5.3896	0.8201
	1.2479	0.5659	2.2375	0.5169	7.5338	0.7533	4.1545	0.7317
	2.0935	0.6308	3.4765	0.6685	4.5937	0.6792	3.8715	0.7597
	3.4812	0.6602	5.0049	0.6606	8.1867	0.7779	2.2336	0.7866
	1.9544	0.7085	1.6783	0.609	4.9988	0.6856	2.9784	0.6965
	3.2786	0.595	2.0607	0.6458	5.4028	0.6926	8.0217	0.7982
	6.6753	0.7	2.0237	0.5543	7.1654	0.7477	6.8867	0.727
	2.2192	0.478	5.7167	0.6795	2.7632	0.6369	4.1131	0.7936
	5.6627	0.643	3.2145	0.6936	3.3634	0.649	6.7667	0.7751
	2.0524	0.6424	2.1556	0.7539	8.0393	0.7878	7.8884	0.7727
	5.2766	0.6592	3.6269	0.7558	5.5603	0.6839	4.5058	0.7411
	3.0734	0.593	4.7483	0.6979	2.3322	0.6541	2.8985	0.6944
	3.4325	0.6264	2.0506	0.6622	8.3344	0.7755	4.4731	0.762
	2.0394	0.5816	3.2748	0.7783	8.6293	0.7892	4.4171	0.7514
	2.1227	0.6064	3.8654	0.7155	4.54	0.712	3.1784	0.7031
	7.5239	0.7265	2.6061	0.7034	6.1379	0.7393	4.7938	0.7145
	7.473	0.7097	4.3927	0.6491	7.4174	0.7621	3.0897	0.7157
	6.2172	0.7724	3.7654	0.6015	4.708	0.686	6.0217	0.7631
	3.3309	0.6154	6.2176	0.6884	4.2011	0.6823	7.302	0.7728
	7.6885	0.7403	4.7684	0.7302	4.9437	0.673	6.9453	0.7756
	4.9302	0.6249	4.7438	0.6528	4.8829	0.6813	7.3463	0.7609
	3.8694	0.6632	7.5939	0.7368	4.1872	0.7562	6.9706	0.7885
	3.4485	0.653	2.9393	0.7176	5.0884	0.6903	3.9037	0.6952
	6.0256	0.6741	1.7665	0.7044	2.5417	0.6449	5.0079	0.806
	5.6954	0.6557	2.4262	0.7227	3.0811	0.7589	6.6573	0.7399
	6.8082	0.6859	5.7367	0.652	2.7302	0.6718	6.3438	0.7585
	6.3895	0.6787	4.7018	0.6811	4.0893	0.7319	8.2029	0.7829
	3.4265	0.7188	4.4593	0.7313	4.5587	0.7286	6.3187	0.7506
	2.1545	0.6843	3.7559	0.6749	2.3844	0.6506	5.4884	0.6447
	2.6101	0.6357	5.7354	0.708	5.4147	0.7102	5.9525	0.7081
	4.4659	0.6707	2.7677	0.6962	4.4847	0.7115	4.6512	0.6712
	4.5895	0.6588	3.7417	0.7292	2.2792	0.671	1.9095	0.6741
	4.6213	0.6796	5.6606	0.6777	3.0871	0.7002	4.5867	0.7063
	3.9024	0.6238	6.902	0.7213	3.2267	0.7339	2.9117	0.7295
	7.7517	0.7439	5.2614	0.696	2.274	0.6991	5.1879	0.657
	4.3721	0.6548	3.1482	0.7035	2.8575	0.6648	4.178	0.7924
	3.6169	0.6397	3.8485	0.6926	2.8743	0.7409	2.8777	0.671
	1.5349	0.5525	2.5657	0.6779	3.761	0.6704	3.2166	0.7098
	1.7111	0.6428	2.9428	0.6464	2.6862	0.6834	4.4774	0.7438
	3.5903	0.766	4.9126	0.7089	4.3702	0.7216	6.8598	0.9076
	7.1723	0.7198	5.8189	0.7422	3.6093	0.7531	7.1504	0.7951
	1.9277	0.5165	2.7457	0.6409	3.7224	0.6672	6.5912	0.7422
	5.4476	0.6533	2.3005	0.6554	5.1666	0.6947	7.7574	0.7871
	6.748	0.7199	2.6691	0.6968	3.3854	0.7673	7.8569	0.7572
	5.2036	0.6788	1.8259	0.5378	3.1397	0.6416	5.6167	0.7471
	6.7422	0.6719	4.1026	0.6062	2.1136	0.69	3.9969	0.7343
	2.2772	0.6896	3.9198	0.695	3.585	0.6718	7.1293	0.7694
	5.8955	0.678	2.8257	0.721	3.0861	0.6675	3.2696	0.7204
	3.5922	0.5761	3.1632	0.7271	3.8045	0.5978	6.4182	0.7034
	1.7132	0.5464	5.5361	0.7484	3.5333	0.744	4.8132	0.7911
	2.4572	0.6974	2.3191	0.6559	3.4234	0.6965	6.8343	0.7295
	2.0932	0.6376	4.1483	0.7012	2.5408	0.6892	3.2246	0.7945
	4.5192	0.7457	4.8416	0.6676	6.0116	0.7941	3.8679	0.7954
	4.5151	0.6456	5.3486	0.7068	3.3939	0.7563	3.2639	0.7614
	4.6731	0.6925	5.4142	0.6664	3.7027	0.6887	3.9494	0.8013
	3.9516	0.6409	2.7357	0.4932	4.6684	0.6482	4.0807	0.7803
	6.0488	0.7065	7.978	0.7488	4.8502	0.7023	2.3964	0.725
	4.8476	0.7192	3.68	0.6548	5.9758	0.7653	4.408	0.7852
	4.1904	0.678	3.3753	0.6703	2.471	0.6365	1.8588	0.6285
	3.8667	0.6539	2.1521	0.737	2.8055	0.7188	2.0445	0.6908
	3.5868	0.6223	5.4992	0.666	2.4493	0.6538	4.6969	0.7132
	3.2526	0.6633	4.4352	0.648	3.2011	0.693	6.0476	0.7579
	4.3558	0.6656	5.2704	0.7556	5.095	0.7813	4.1082	0.6887
	4.368	0.6345	4.0185	0.6774	3.1434	0.6927	3.5436	0.7119
	3.3378	0.6317	3.7202	0.6491	1.8496	0.6499	5.9507	0.7745
	6.8994	0.721	2.0101	0.5576	4.621	0.7716	2.8531	0.7391
	6.3453	0.6922	3.6199	0.6175	6.7955	0.7801	2.6203	0.7425
	7.4012	0.7091	2.1846	0.5385	5.9952	0.7153	2.8575	0.6555
	6.6362	0.695	4.0476	0.7393	3.3117	0.7872	2.7196	0.7592
	6.6106	0.7118	3.9041	0.7158	4.4927	0.6499	3.1312	0.6828
	3.8963	0.6153	6.5588	0.7101	4.7532	0.7127	6.5537	0.775
	1.6748	0.606	5.5325	0.6557	2.9868	0.7139	4.0336	0.7788
	4.0415	0.6404	4.8252	0.7757	5.1956	0.6954	3.1646	0.7889
	3.5528	0.5724	3.4148	0.7716	6.1477	0.7365	3.5559	0.7671
	1.7848	0.5439	3.7754	0.7304	4.051	0.7126	2.6978	0.6853
	4.3519	0.6118	5.9355	0.7207	3.9647	0.7516	6.7876	0.7429
	4.6891	0.5736	2.486	0.6455	2.0197	0.5925	4.0936	0.7356
	7.4219	0.7411	3.4087	0.7791	3.047	0.6836	4.2024	0.7689
	6.1224	0.6142	2.8194	0.6048	7.8165	0.7832	3.0555	0.7018
	7.7442	0.7177	5.1548	0.702	7.0774	0.7393	3.4273	0.7733
	2.4967	0.5169	2.3258	0.6712	4.082	0.7694	2.384	0.716
	5.6734	0.6457	4.3437	0.6952	2.5044	0.6696	3.4873	0.7017
	5.0961	0.6642	5.1335	0.7086	2.7134	0.6269	8.3552	0.7816
	4.3778	0.6641	6.969	0.7324	2.9471	0.6729	6.6896	0.7594
	2.1944	0.5497	7.7544	0.7593	3.4506	0.7383	6.5453	0.7483
	4.4585	0.6424	6.8498	0.7156	3.1364	0.7602	8.2075	0.789
	3.9726	0.6787	7.0177	0.7253	2.5162	0.7345	6.5485	0.7472
	4.0259	0.6428	3.291	0.6624	4.5011	0.7533	6.2079	0.752
	3.8137	0.7065	4.7047	0.8444	2.0836	0.6296	3.5609	0.7406
	4.8893	0.7045	2.6064	0.7157	2.074	0.6325	6.0383	0.7336
	2.1293	0.5861	3.3457	0.8095	2.8123	0.7389	3.386	0.7424
	2.5657	0.6192	4.2366	0.7127	3.2108	0.669	4.7022	0.7572
	4.0342	0.6096	5.7564	0.7147	2.8344	0.7419	2.5056	0.6894
	1.9559	0.7394	7.0113	0.7463	1.9819	0.6103	3.2562	0.7019
	5.664	0.7164	4.6025	0.6722	3.1195	0.7121	3.32	0.7526
	4.6549	0.6705	5.8354	0.7302	4.1005	0.7662	3.9666	0.7072
	1.866	0.7284	4.2154	0.6381	4.9485	0.7493	5.9796	0.7052
	5.6848	0.6948	3.8818	0.6997	4.2565	0.6907	4.088	0.6954
	3.5611	0.5633	4.6682	0.6855	2.6417	0.6438	2.7765	0.7006
	6.0482	0.7007	2.3685	0.7016	3.7781	0.6888	4.3508	0.754
	4.3905	0.6846	4.541	0.8232	4.3646	0.7587	3.6812	0.7304
	4.7796	0.6278	2.9699	0.6783	2.7757	0.7666	4.942	0.6828
	3.3229	0.6208	3.1167	0.7524	1.5688	0.7332	1.8881	0.5474
	4.1881	0.5734	5.6212	0.6904	2.8681	0.6874	3.3764	0.7196
	2.1863	0.6742	3.9599	0.6772	1.8287	0.6965	5.6273	0.7938
	3.2453	0.6755	5.9763	0.7531	1.6712	0.6828	4.9165	0.6929
	5.7431	0.769	3.3737	0.7558	2.4704	0.6762	2.1873	0.6821
	2.0204	0.6439	3.7143	0.7014	4.2544	0.756	5.4503	0.6875
	5.0512	0.707	6.2734	0.7457	1.951	0.6226	7.6593	0.7778
	4.8902	0.6587	4.4174	0.7894	8.5639	0.772	3.7648	0.7557
	5.1879	0.7421	7.4419	0.7688	8.2533	0.7862	3.4072	0.686
	1.8388	0.5948	2.6305	0.6072	8.507	0.7748	4.3614	0.6959
	7.1781	0.7201	2.2349	0.7093	7.9669	0.7755	3.2014	0.7112
	7.0488	0.7187	3.845	0.643	7.2184	0.746	4.3403	0.7649
	4.2403	0.6526	3.5469	0.6727	4.0287	0.7258	2.9592	0.7372
	6.5267	0.6981	3.3229	0.7214	8.7627	0.8117	4.8899	0.6746
	4.3568	0.6101	4.2455	0.7129	8.2062	0.7622	3.8772	0.7334
	3.7296	0.6297	2.6818	0.6213	8.2134	0.7845	4.2939	0.6875
	3.3985	0.6078	5.2685	0.7325	8.6769	0.817	4.41	0.7013
	6.8027	0.6918	3.6082	0.7257	4.7499	0.7958	2.8759	0.6653
	3.2361	0.6486	2.305	0.7063	6.7099	0.7099	3.3101	0.7119
	7.1694	0.7218	2.6268	0.745	5.3412	0.7122	4.4288	0.7257
	7.4921	0.7474	5.0913	0.6861	8.6545	0.7851	3.7817	0.7397
	2.2072	0.5728	2.2455	0.6872	8.6459	0.772	7.0162	0.7521
	2.2576	0.5748	4.5814	0.7032	4.5546	0.7511	8.9614	0.8637
	4.8395	0.6169	5.0271	0.6999	6.5207	0.7494	7.5227	0.7622
	3.5172	0.5089	8.3983	0.7703	3.9915	0.7229	7.6952	0.8886
	2.3115	0.5515	3.1198	0.6016	5.0337	0.7671	7.0211	0.7442
	7.5753	0.7163	5.5676	0.6872	5.1722	0.7687	7.0743	0.7678
	6.1234	0.6668	3.7472	0.6565	3.8793	0.6803	6.4411	0.7223
	4.2166	0.6875	4.8613	0.6862	6.8251	0.7327	8.8477	0.8324
	8.0743	0.7581	5.2155	0.6653	1.951	0.6093	9.3734	0.8104
	2.7232	0.5104	4.6059	0.6522	5.5362	0.7709	6.2282	0.7163
	3.8059	0.5653	2.5704	0.6511	3.9037	0.7443	5.5768	0.7481
	2.9224	0.6556	3.4867	0.6969	5.4579	0.7432	9.0442	0.8056
	4.8231	0.6593	3.946	0.6394	6.6424	0.7513	5.5941	0.6582
	1.9537	0.5557	4.2996	0.7278	5.8314	0.7414	8.0838	0.78
	3.2361	0.5845	3.8757	0.6858	4.9713	0.7197	7.3905	0.7239
	3.1935	0.6307	6.0846	0.705	5.351	0.714	5.9001	0.7002
	5.1581	0.6406	4.673	0.6868	4.7511	0.7722	4.7838	0.6714
	3.9975	0.6581	2.826	0.7251	2.9896	0.701	8.9834	0.7839
	4.1884	0.6663	3.0051	0.6263	7.249	0.7245	3.3442	0.7523
	5.0862	0.6763	2.2422	0.5357	4.6614	0.7841	2.5804	0.8115
	4.0747	0.6449	3.9349	0.6766	2.5177	0.7411	3.2933	0.6461
	2.709	0.6465	2.889	0.6507	6.2424	0.7185	9.0619	0.7998
	2.9082	0.5828	3.6507	0.6038	4.3392	0.7735	10.1031	0.8179
	3.3552	0.6082	2.7104	0.6329	2.0917	0.5805	3.0625	0.6872
	3.1498	0.6748	3.2407	0.6566	4.1875	0.7618	3.1533	0.6154
	3.4392	0.6273	3.3838	0.5809	2.0889	0.638	2.9846	0.7741
	4.3304	0.6563	2.7403	0.5611	4.0942	0.577	6.7688	0.7469
	5.3133	0.6863	2.8681	0.6872	5.7728	0.7358	5.4988	0.7373
	3.1404	0.6329	4.877	0.6589	4.2958	0.7083	2.8362	0.6966
	5.2657	0.6901	5.2546	0.6412	8.4239	0.7853	6.398	0.7581
	3.0346	0.5633	2.4521	0.7455	3.8448	0.7384	2.902	0.779
	3.4609	0.5337	3.0702	0.5945	7.0167	0.7241	5.3425	0.7124
	2.1717	0.447	2.1369	0.6445	3.3155	0.74	7.0183	0.7613
	2.9702	0.6072	4.552	0.6944	8.2159	0.7739	7.63	0.7553
	7.0403	0.7446	5.2029	0.674	4.4552	0.7442	5.1998	0.7391
	1.6993	0.6196	6.2416	0.6854	4.891	0.7276	7.3127	0.7338
	3.983	0.5399	3.1305	0.6948	4.2308	0.7268	2.4134	0.6809
	4.2515	0.683	2.581	0.6845	5.802	0.7204	3.9772	0.7461
	7.5758	0.7179	5.9803	0.6453	4.1475	0.6809	2.8936	0.7075
	2.2256	0.6642	4.9588	0.7009	5.504	0.7037	6.2301	0.7592
	5.7538	0.6258	5.2914	0.6811	2.6372	0.6539	3.5914	0.7416
	4.769	0.6384	5.1818	0.7345	2.148	0.6387	5.0141	0.7496
	3.4454	0.6552	2.5478	0.7772	2.4054	0.6995	3.0338	0.7554
	2.6989	0.6356	4.7069	0.6588	4.5344	0.6322	5.8661	0.7199
	4.448	0.608	4.9581	0.6829	6.7447	0.7468	4.1243	0.7214
	4.5148	0.5684	2.9898	0.6859	5.2994	0.6646	5.8113	0.8411
	5.9409	0.7178	3.4528	0.7396	4.4746	0.6447	2.5582	0.7505
	2.7093	0.6558	5.126	0.7151	3.6858	0.7356	2.4755	0.6965
	4.9609	0.6827	5.0216	0.7274	6.1129	0.7131	4.4537	0.7269
	4.9099	0.7358	3.6766	0.734	2.2844	0.5375	7.9086	0.7832
	5.6199	0.6925	2.0071	0.6519	2.9393	0.6501	2.6456	0.7613
	4.4608	0.6923	3.839	0.6459	3.3504	0.6972	2.9269	0.672
	2.1303	0.7143	2.7349	0.6841	2.7161	0.7671	6.0102	0.7132
	3.8352	0.6258	3.1921	0.7593	9.6146	0.8067	8.065	0.7771
	6.3848	0.7063	3.2791	0.6597	4.7668	0.6909	8.3115	0.7613
	2.6434	0.5901	3.3616	0.6867	2.3597	0.6641	6.076	0.77
	4.5795	0.6505	1.7976	0.6603	5.4828	0.7273	5.1999	0.7395
	2.9537	0.6339	6.7928	0.751	3.3275	0.6517	4.0751	0.7383
	2.8207	0.701	3.6598	0.5797	3.869	0.7063	3.3865	0.5276
	4.8744	0.673	3.8139	0.642	4.0757	0.6751	3.6031	0.7202
	6.0483	0.6731	6.7371	0.725	5.9376	0.7304	1.8432	0.7157
	4.9506	0.6109	4.4932	0.7086	3.5833	0.7462	3.9604	0.7045
	4.5415	0.6842	4.5033	0.6979	3.2074	0.7646	2.2272	0.6505
	4.7704	0.6524	3.751	0.6132	7.8349	0.7729	4.1104	0.7652
	3.4429	0.6254	5.5639	0.6541	7.3471	0.7711	3.0892	0.631
	4.2191	0.6404	2.6169	0.6297	3.8915	0.7124	4.2664	0.7223
	8.1203	0.7521	2.7351	0.6461	5.3987	0.7438	4.6204	0.7763
	7.9989	0.7315	7.9728	0.7543	5.376	0.6927	8.869	0.8048
	8.8213	0.7648	5.0452	0.7236	5.8675	0.7145	8.0824	0.7711
	3.5123	0.5597	4.1314	0.674	4.7478	0.7555	2.6529	0.7537
	8.3262	0.7569	2.0023	0.6514	2.7278	0.6658	6.6704	0.7565
	4.9413	0.6343	1.6317	0.619	6.5739	0.7805	3.0516	0.7341
	5.1063	0.6939	7.1591	0.7448	2.4821	0.7073	5.9278	0.7719
	6.4487	0.7206	5.8981	0.7921	3.9541	0.6882	4.1147	0.636
	2.8479	0.6974	3.0808	0.7299	3.1967	0.7861	4.2617	0.706
	3.2498	0.566	7.0437	0.7304	6.2318	0.71	3.0625	0.6737
	6.4639	0.7314	2.56	0.7411	4.6563	0.6998	4.755	0.783
	5.7575	0.7019	3.412	0.6605	6.0868	0.7341	5.7563	0.81
	2.2534	0.5449	2.8236	0.5622	2.0953	0.817	2.3853	0.7454
	5.5203	0.7286	4.7474	0.7216	3.5819	0.69	2.5617	0.6971
	2.5919	0.6003	4.2939	0.6216	5.1211	0.7096	3.4495	0.6845
	3.7689	0.6982	3.8203	0.7059	4.4865	0.7297	3.1186	0.6824
	2.4035	0.5233	3.3506	0.6666	2.3111	0.6507	4.1386	0.723
	7.2091	0.7227	2.4421	0.747	4.1527	0.7145	2.5787	0.7777
	5.8627	0.6846	4.7283	0.6689	4.4739	0.7266	3.0017	0.7142
	6.8055	0.7469	2.5916	0.7065	3.4076	0.5805	2.7696	0.7422
	3.3691	0.6536	2.1621	0.7537	3.1408	0.6744	5.4755	0.6749
	2.3756	0.5714	3.1103	0.7356	6.4415	0.77	3.5407	0.6965
	7.5832	0.7358	3.3702	0.7331	6.3642	0.7115	2.9848	0.681
	2.7405	0.6006	1.883	0.6465	3.9283	0.7256	4.176	0.6046
	2.7951	0.5846	2.9639	0.6941	4.1636	0.7063	4.669	0.7096
	2.4512	0.5358	4.7967	0.6473	3.481	0.7363	5.6149	0.7679
	3.5365	0.5824	3.9424	0.7093	3.7256	0.7351	4.6001	0.7383
	5.2708	0.7341	5.6726	0.6764	6.0407	0.7009	4.5993	0.6888
	2.5836	0.5321	6.4264	0.7354	8.1552	0.7487	2.2821	0.7007
	8.6707	0.7878	8.3723	0.7723	5.0059	0.7158	2.4913	0.6899
	2.2176	0.6782	6.5396	0.7048	6.2179	0.7269	3.111	0.7368
	7.0607	0.7056	3.1017	0.6251	5.7914	0.6568	2.7052	0.7149
	7.2562	0.7062	8.2672	0.7613	7.4093	0.8014	6.2087	0.7216
	2.995	0.8047	5.7516	0.6744	5.231	0.6106	1.9049	0.674
	1.8584	0.6676	6.0325	0.6803	6.8248	0.7335	2.8505	0.6344
	6.3703	0.6581	3.7067	0.7192	4.3094	0.6764	7.1766	0.7353
	5.1028	0.6752	3.3063	0.7012	4.4785	0.5716	3.9713	0.7705
	5.3209	0.6834	2.3182	0.6834	2.9697	0.6397	2.0686	0.724
	4.4052	0.6676	2.1083	0.6866	2.456	0.5707	2.6771	0.6872
	2.4719	0.7555	3.7695	0.5957	3.5423	0.6081	2.3398	0.7512
	7.2279	0.6998	2.3496	0.6001	5.8347	0.6601	6.5424	0.7546
	2.5962	0.4772	3.3106	0.6454	6.652	0.7009	4.4792	0.7525
	2.6098	0.7494	3.3318	0.6818	3.8076	0.6055	2.8367	0.6766
	2.3666	0.684	2.3262	0.5276	2.8526	0.5963	3.9673	0.6641
	3.1566	0.7544	2.9878	0.7085	4.7774	0.7033	3.9962	0.7243
	3.6491	0.7302	3.7776	0.6114	6.3367	0.7169	3.5798	0.7845
	3.5503	0.6739	4.9353	0.7114	2.0038	0.6587	3.7272	0.7329
	4.6977	0.635	4.2829	0.698	4.9584	0.7215	4.868	0.7713
	2.3884	0.7129	3.0746	0.689	5.6939	0.6816	7.5737	0.7721
	2.2896	0.605	3.6915	0.6195	4.2006	0.6729	3.0282	0.6608
	1.9208	0.7018	4.9552	0.6761	5.3556	0.7006	2.5793	0.6848
	5.0833	0.679	2.2701	0.6478	3.2482	0.6648	6.1738	0.7399
	2.0343	0.7382	4.301	0.6907	7.0065	0.7312	8.6097	0.7904
	4.5321	0.6662	5.2134	0.7493	5.7438	0.7147	3.0017	0.6891
	2.7011	0.6869	6.5502	0.7322	5.3569	0.7059	2.3831	0.6859
	1.7744	0.6946	3.5794	0.6762	9.1125	0.8121	4.6074	0.7682
	3.8554	0.6925	5.1121	0.6676	5.8132	0.709	2.5516	0.7534
	3.2177	0.6357	4.1205	0.7065	5.9059	0.7168	4.1625	0.7502
	3.7129	0.7604	2.9999	0.6943	3.4091	0.6995	5.8136	0.717
	5.7803	0.747	3.2421	0.5778	4.7637	0.7382	7.2447	0.7514
	2.1445	0.6447	3.2773	0.7615	2.2626	0.7604	4.8904	0.7031
	5.173	0.7562	6.8414	0.7552	6.8429	0.7417	6.8863	0.7483
	2.2236	0.7823	6.0603	0.6848	5.4699	0.822	3.1679	0.6733
	2.8121	0.7942	9.5453	0.804	3.2621	0.6818	1.825	0.6274
	2.1843	0.7783	5.3805	0.5901	2.7733	0.6933	6.7574	0.7639
	4.5496	0.6845	2.2583	0.6594	3.8604	0.6599	4.318	0.7787
	2.0123	0.7056	4.0331	0.6974	8.1611	0.7744	3.6326	0.7057
	5.363	0.66	3.4405	0.5508	3.7772	0.6515	2.6473	0.6309
	2.5056	0.7334	3.3702	0.6532	3.8214	0.6131	7.411	0.7336
	2.7153	0.7933	4.3885	0.7125	5.269	0.7082	2.2629	0.698
	5.3071	0.7354	4.8068	0.6924	3.7119	0.5883	2.3034	0.6879
	4.0811	0.6873	5.198	0.7189	5.293	0.7383	4.8456	0.7268
	3.6379	0.6647	5.1886	0.5954	2.3788	0.7297	1.356	0.529
	6.7797	0.6961	2.1195	0.6564	2.9221	0.6797	4.5529	0.7396
	5.0353	0.6769	2.3613	0.6889	4.4699	0.732	3.5317	0.7463
	6.7	0.7289	3.3506	0.6807	4.769	0.8526	1.5262	0.6057
	4.4926	0.6893	5.0332	0.6882	2.4317	0.6228	6.5427	0.7461
	3.8203	0.7677	4.1452	0.6436	9.2403	0.7984	8.7662	0.8087
	2.8126	0.7067	2.5643	0.5384	9.4438	0.8038	5.2514	0.7553
	2.8231	0.5692	4.7983	0.615	7.6374	0.7481	4.7025	0.7043
	4.7527	0.7326	4.4004	0.6805	5.7254	0.7381	8.9762	0.7732
	7.3243	0.7289	3.4472	0.6077	5.2605	0.8109	4.4388	0.6719
	4.7991	0.6261	2.2018	0.7287	6.2118	0.7357	4.2163	0.7274
	2.6961	0.5552	4.311	0.64	2.5801	0.6894	4.1244	0.7198
	2.1066	0.761	4.1086	0.6203	7.9749	0.7638	5.383	0.7297
	3.4965	0.6128	2.5121	0.6012	3.7387	0.6096	4.5071	0.7644
	5.7583	0.6889	2.4743	0.6111	8.7622	0.7754	7.604	0.7573
	2.3099	0.5457	7.4063	0.7576	5.2896	0.7229	3.2648	0.702
	2.5905	0.61	1.7572	0.7628	6.0021	0.7935	3.7922	0.6978
	7.9298	0.7619	2.2159	0.694	5.1128	0.7163	1.9544	0.6794
	4.2356	0.7271	2.5864	0.6818	4.1604	0.6992	3.4478	0.7292
	4.5089	0.7094	4.5406	0.6705	4.4218	0.7232	4.5085	0.6358
	6.0719	0.7339	1.9793	0.695	2.4626	0.6294	4.5154	0.7296
	5.354	0.697	2.0314	0.6669	2.0531	0.6447	4.3871	0.7271
	6.9013	0.7231	3.3298	0.6569	2.2714	0.7357	4.1506	0.7865
	4.6554	0.6953	3.5331	0.7876	7.249	0.7189	1.8564	0.691
	3.7856	0.7024	3.6399	0.6642	8.1966	0.7702	2.4692	0.685
	6.3371	0.7187	3.2004	0.5699	5.4442	0.7184	3.9824	0.6995
	3.0489	0.7289	3.3814	0.649	2.2837	0.7131	2.6476	0.6972
	3.1895	0.6337	3.7536	0.6427	2.7866	0.6694	2.1846	0.6926
	3.2548	0.4418	3.5657	0.6708	2.1383	0.6162	2.5253	0.6985
	5.275	0.7228	3.0228	0.5776	6.6868	0.7333	3.7256	0.7052
	4.9703	0.725	3.1576	0.5648	2.6456	0.653	2.8833	0.6789
	5.454	0.726	3.1756	0.5739	2.1251	0.6942	5.4625	0.7755
	5.5483	0.7527	4.1381	0.651	2.2844	0.7199	2.768	0.6769
	4.6164	0.6339	3.5841	0.6474	6.2387	0.7461	8.5947	0.8164
	3.5459	0.7216	4.7333	0.6598	5.1043	0.6894	3.8908	0.7216
	4.0547	0.6459	2.6529	0.5911	2.4427	0.6205	2.8547	0.686
	2.4284	0.729	3.3841	0.5169	5.8366	0.7129	1.8564	0.6345
	2.8518	0.7142	3.9187	0.582	8.71	0.7838	5.7632	0.7671
	4.4856	0.6872	7.3183	0.6925	7.9938	0.7895	4.4142	0.7203
	5.1051	0.6764	5.406	0.6785	5.5161	0.7498	3.4784	0.6975
	4.6176	0.7201	3.0172	0.6795	5.4224	0.7343	4.8011	0.6538
	2.9494	0.7333	2.8723	0.5586	4.9272	0.6969	5.5426	0.7093
	4.2796	0.6774	4.4737	0.6651	5.7918	0.7732	2.8982	0.6762
	3.8222	0.6535	3.5893	0.6563	6.1282	0.7834	2.9005	0.7322
	4.2231	0.7334	5.3276	0.7136	7.7017	0.7922	3.1335	0.7046
	5.2757	0.6993	2.115	0.6554	7.2537	0.7723	2.0127	0.5211
	2.254	0.7437	2.8828	0.6231	2.4752	0.7233	4.5245	0.6573
	3.1622	0.6365	9.9155	0.7985	5.4014	0.7578	5.2361	0.6867
	4.4944	0.7064	7.166	0.7529	2.9297	0.7442	5.1978	0.7504
	3.996	0.7246	6.8066	0.7508	5.4526	0.714	4.5222	0.7349
	2.1876	0.6797	4.0423	0.7014	3.2432	0.7771	4.8568	0.6491
	2.9511	0.6898	2.2769	0.6669	2.1734	0.6801	3.4217	0.6856
	1.8849	0.6614	4.0985	0.6831	4.1684	0.7206	4.5756	0.7564
	2.0112	0.7609	3.9311	0.654	6.8911	0.7279	2.3644	0.6983
	5.154	0.7087	5.9819	0.6655	4.2377	0.7164	3.6148	0.7646
	2.5876	0.6936	4.4256	0.6934	7.8746	0.7715	4.6258	0.7548
	4.049	0.6721	6.5383	0.6696	4.3989	0.7891	2.7243	0.6593
	2.394	0.7427	3.2336	0.5824	2.7909	0.6161	5.7751	0.7651
	1.8826	0.6688	3.0073	0.6895	3.1735	0.645	3.2908	0.6971
	2.9632	0.6783	3.6645	0.6737	4.0983	0.6481	4.7656	0.8234
	3.3696	0.7698	2.4982	0.6213	2.4302	0.7196	2.2022	0.6974
	2.3772	0.7226	3.9552	0.5884	4.5754	0.7876	2.5761	0.7769
	6.8094	0.6963	2.5437	0.6724	7.9217	0.7737	2.9365	0.7303
	7.2689	0.7326	5.2072	0.7217	7.4507	0.7705	8.1034	0.7878
	6.3449	0.592	5.4858	0.6643	5.3643	0.7906	4.613	0.7855
	7.2807	0.7187	4.5892	0.6984	8.2968	0.7946	5.1808	0.7686
	5.0194	0.6626	4.6056	0.634	2.4244	0.7069	4.0958	0.7631
	5.2718	0.6799	4.3056	0.6835	2.0492	0.7544	3.5856	0.7213
	3.8222	0.6547	2.9247	0.6995	2.3005	0.6313	3.3418	0.5706
	6.6686	0.7069	4.7057	0.6888	2.7747	0.6485	5.3772	0.7282
	2.2296	0.7058	4.1511	0.6511	5.9158	0.7664	5.3012	0.7468
	1.6367	0.6585	4.2492	0.6242	2.4302	0.7444	4.1086	0.7319
	4.2279	0.7368	3.0878	0.5504	2.6107	0.6742	4.7981	0.7709
	3.4113	0.653	2.1597	0.7371	2.4158	0.7342	5.7272	0.7841
	2.7912	0.6107	3.5613	0.6587	5.3785	0.7367	1.8476	0.66
	2.734	0.744	1.9208	0.6468	6.3684	0.7967	5.9005	0.7542
	2.5168	0.5929	2.2385	0.7048	3.7009	0.7931	2.2514	0.6439
	2.1034	0.6588	2.3249	0.6598	2.4839	0.734	4.7223	0.7302
	3.2386	0.6576	3.7873	0.6091	3.6407	0.6833	4.2673	0.6567
	7.2931	0.6836	2.9741	0.6882	8.2288	0.7741	1.432	0.6352
	3.3978	0.6382	4.6875	0.6858	6.7011	0.9141	5.8491	0.7546
	1.9292	0.6967	4.5236	0.7356	7.4805	0.7668	2.7896	0.7036
	2.0786	0.7066	3.3137	0.6292	4.0629	0.6808	2.1508	0.6294
	2.3102	0.5763	2.0499	0.725	6.397	0.7185	2.8785	0.6936
	2.1009	0.6203	3.5684	0.6307	3.4829	0.6681	4.6917	0.7698
	2.53	0.5193	3.4107	0.7369	3.4506	0.7442	4.022	0.752
	3.6254	0.6175	4.2143	0.6848	2.5518	0.7024	5.9408	0.7369
	3.139	0.6535	3.282	0.6336	3.7322	0.6995	5.7	0.7941
	3.2058	0.5734	3.6173	0.6852	5.1025	0.6969	2.6344	0.6376
	3.7915	0.657	5.526	0.7325	2.7327	0.6927	4.497	0.7564
	3.0856	0.6609	5.3692	0.5862	4.7379	0.6574	2.0857	0.7656
	3.4258	0.7226	5.3182	0.6809	4.3655	0.6712	4.5756	0.7
	3.4575	0.6343	2.3246	0.5348	5.9246	0.7569	2.864	0.7026
	5.5365	0.7169	6.3588	0.7042	4.6823	0.6778	5.0591	0.7474
	4.454	0.7183	6.84	0.707	5.3474	0.6966	6.1779	0.722
	4.6931	0.6688	3.4916	0.6929	2.5312	0.6892	2.9975	0.7698
	4.3351	0.7034	3.865	0.6269	6.2277	0.7566	4.9773	0.7426
	3.4493	0.6401	3.2877	0.6481	5.6093	0.7047	1.9434	0.7495
	5.4211	0.673	3.3036	0.6605	4.4868	0.7035	2.6482	0.7187
	3.2434	0.676	5.8101	0.7352	3.2814	0.7311	3.4667	0.7055
	3.7405	0.6776	6.0059	0.756	2.2951	0.6663	2.8057	0.6921
	1.954	0.6946	4.9794	0.715	2.7773	0.6999	2.3565	0.5517
	4.0357	0.6325	1.7274	0.6507	2.5629	0.7065	6.4953	0.7508
	4.0045	0.6663	2.2042	0.6803	5.8432	0.7618	3.45	0.7527
	2.3744	0.5998	2.1258	0.7518	6.1755	0.7279	4.3717	0.7064
	3.0775	0.6527	4.501	0.6528	5.2055	0.7665	2.4686	0.649
	3.1036	0.6167	3.2443	0.6602	4.144	0.7016	2.6796	0.7301
	5.0781	0.6313	2.1466	0.6003	3.046	0.6745	4.3466	0.6981
	3.2453	0.5777	3.7762	0.5767	3.2469	0.6655	8.9756	0.7733
			4.4818	0.6096	1.9631	0.7185	4.2508	0.7089
			3.0226	0.5961	3.9563	0.7377	2.2976	0.6203
			4.4666	0.6535	5.67	0.7487	2.4916	0.6197
			3.2405	0.6041	3.4658	0.6805	4.3783	0.6875
			3.41	0.666	5.1331	0.7432	2.3191	0.6949
			4.7668	0.7394	3.2827	0.729	2.7532	0.7175
			3.6683	0.667	3.374	0.6686	5.0235	0.7148
			3.2946	0.6551	2.0226	0.6717	5.4262	0.757
			2.6468	0.6787	3.0341	0.665	3.6489	0.7168
			5.7547	0.6697	2.1445	0.768	3.1179	0.7314
			2.9947	0.6632	6.2786	0.751	2.9287	0.7804
			3.9858	0.6968	6.3281	0.7124	4.4754	0.7777
			3.4722	0.6663	3.7238	0.8101	2.8624	0.7392
			1.6529	0.5916	3.459	0.6995	3.8725	0.7647
			3.1288	0.5928	3.9047	0.7103	4.6887	0.8117
			3.7543	0.6299	4.0613	0.6639	3.9563	0.7608
			7.7248	0.7516	3.1753	0.7242	3.6039	0.7347
			4.9783	0.6586	4.6242	0.6839	3.7677	0.7037
			2.7994	0.624	8.8604	0.7854	4.8618	0.7787
			3.8986	0.5945	3.2644	0.6764	6.8998	0.7933
			3.0201	0.638	3.0152	0.6977	3.8429	0.7612
			4.0065	0.6598	3.4692	0.739	1.838	0.7051
			2.9838	0.6306	4.0998	0.7361	2.1724	0.6698
			1.9426	0.6551	2.4985	0.5884	4.4268	0.7299
			1.5066	0.6941	5.4472	0.746	2.1971	0.686
			2.8076	0.7113	3.4258	0.6471	2.0549	0.6563
			3.3433	0.6695	5.0243	0.7088	3.0712	0.7346
			1.9879	0.7032	4.2638	0.7165	2.7139	0.7411
			3.1338	0.5725	5.518	0.7318	3.6361	0.7443
			1.329	0.6419	3.3462	0.6124	3.4739	0.7315
			2.085	0.652	8.011	0.7804	2.3424	0.7807
			1.6331	0.6237	4.6128	0.679	2.9433	0.6524
			5.2642	0.7234	7.1636	0.7791	2.1887	0.6231
			2.4548	0.7065	5.3616	0.6733	4.8533	0.704
			1.8444	0.6702	3.5333	0.6745	5.1963	0.7016
			2.6898	0.7155	3.9643	0.6855	2.2776	0.6293
			3.3779	0.7265	3.7834	0.6661	3.305	0.6736
			2.5521	0.7935	4.2224	0.7048	3.1434	0.6039
			4.6735	0.6836	4.181	0.6891	6.2174	0.8437
			5.0381	0.6929	1.9354	0.7614	6.2977	0.7202
			3.6066	0.7052	2.583	0.7585	4.6631	0.7392
			1.8452	0.7384	5.6729	0.7319	4.5488	0.6953
			3.3271	0.7496	7.1356	0.77	4.2998	0.7711
			3.8725	0.7664	2.4614	0.6188	4.3993	0.6743
			2.8575	0.7788	2.3376	0.6108	3.3304	0.7343
			3.307	0.7395	2.3825	0.7015	3.3729	0.8149
			4.8619	0.7256	2.9064	0.656	2.8531	0.7236
			5.067	0.7167	7.2951	0.7402	2.2226	0.7412
			4.6596	0.7074	3.4457	0.6929	4.0434	0.6606
			3.998	0.6521	2.7049	0.675	5.9586	0.7385
			2.192	0.7204	5.3396	0.7308	6.0134	0.7512
			3.1554	0.6418	4.6936	0.721	1.8287	0.6602
			3.4306	0.7091	6.1155	0.7485	2.8856	0.7239
			5.284	0.7365	6.0659	0.7795	3.3515	0.6975
			4.7881	0.7064	5.5551	0.721	2.2189	0.7012
			4.1607	0.6852	4.956	0.7619	6.1381	0.7041
			3.8024	0.7011	3.785	0.7127	1.8271	0.5694
			5.1446	0.7178	2.5942	0.7169	1.3996	0.6071
			4.015	0.6758	3.1837	0.7367	1.252	0.5995
			3.5945	0.634	4.3256	0.7084	2.3828	0.712
			2.9724	0.5489	5.7061	0.7193	2.7554	0.8321
			4.4246	0.6989	5.2334	0.7843	5.7739	0.7446
			5.2294	0.7299	4.3067	0.7067	7.9638	0.7691
			2.0252	0.7545	4.6708	0.7759	2.9181	0.7021
			1.7373	0.694	3.9653	0.6946	4.1366	0.6784
			2.9476	0.7397	3.6568	0.6882	2.9569	0.5944
			2.3401	0.7136	6.2548	0.7579	4.6143	0.7213
			2.4137	0.7443	3.5715	0.7058	2.6013	0.6992
			2.3893	0.6719	3.2283	0.7566	3.1217	0.6558
			3.549	0.6781	3.9209	0.7401	6.4118	0.7024
			4.798	0.7572	2.1466	0.6782	4.0958	0.6844
			2.9846	0.7838	3.5986	0.8351	3.4193	0.7216
			5.8374	0.7587	2.3293	0.7702	4.0864	0.7061
			2.4171	0.83	3.3561	0.6802	3.4611	0.7193
			4.128	0.6387	4.5174	0.7228	2.2428	0.7373
			3.3215	0.8151	4.0691	0.7402	4.2765	0.664
			4.2555	0.7211	3.966	0.7254	2.8063	0.6387
			4.0136	0.6948	4.1192	0.694	2.0672	0.6533
			2.2999	0.7142	3.8533	0.7847	4.0499	0.7675
			3.8239	0.6845	4.5778	0.7322	2.4001	0.6699
			4.3627	0.7016	3.9791	0.7357	2.527	0.6126
			3.0169	0.5572	3.6562	0.7653	4.3093	0.7222
			3.309	0.6218	4.3609	0.7816	5.6471	0.7699
			4.2149	0.7314	4.6959	0.7113	4.7751	0.7865
			4.1268	0.6495	3.439	0.6294	2.8972	0.7567
			4.1172	0.7201	4.1357	0.6926	5.3301	0.7651
			3.568	0.7771	4.8622	0.735	1.5464	0.6418
			3.8104	0.6386	2.6826	0.6525	2.0963	0.77
			3.6454	0.7652	3.7642	0.6763	4.8373	0.7554
			4.0749	0.7034	4.9308	0.6947	6.8927	0.7713
			3.4758	0.6416	1.8771	0.6733	8.6167	0.8255
			4.0978	0.6967	3.2969	0.7737	6.8806	0.7552
			3.169	0.6828	2.1689	0.7263	5.4396	0.8548
			3.4156	0.6719	3.5007	0.649	9.1702	0.8029
			4.282	0.6947	3.8694	0.6544	4.2242	0.7484
			3.3854	0.6504	4.3634	0.7074	2.4244	0.7366
			3.5144	0.6955	2.5171	0.6979	3.1394	0.7865
			3.2641	0.69	3.4954	0.7037	2.7381	0.6869
			3.0086	0.6971	2.5323	0.7113	1.8893	0.6804
			2.9231	0.644	2.5516	0.7321	8.08	0.7955
			3.2859	0.6146	2.2583	0.7004	5.259	0.7802
			2.1985	0.6226	4.1171	0.739	3.9986	0.7233
			1.9138	0.7743	3.734	0.7189	3.5889	0.7764
			2.6696	0.7604	3.3819	0.6177	3.6119	0.7728
			1.7334	0.661	3.1608	0.7044	2.3233	0.7778
			1.8608	0.7171	2.3597	0.6838	2.4725	0.6978
			2.9247	0.6629	2.4094	0.7141	4.3675	0.6915
			3.7466	0.7659	4.3151	0.7221	4.2287	0.7092
			4.2333	0.7305	1.7606	0.6881	5.8878	0.7743
			2.394	0.6823	2.6254	0.6704	2.3057	0.7946
			4.0625	0.6405	2.4439	0.8115	4.3473	0.7655
			2.6459	0.6918	3.5674	0.7803	5.0601	0.7145
			2.6518	0.7449	3.1214	0.6763	3.0683	0.6321
			3.8772	0.6783	3.9166	0.7834	3.0113	0.7457
			1.8963	0.7498	6.0625	0.7912	2.797	0.6908
			2.6914	0.7459	4.3418	0.7382	5.0463	0.7901
			5.3103	0.6728	6.3385	0.8566	6.8738	0.7678
			6.4666	0.7082	4.6448	0.7921	6.9019	0.728
			4.7184	0.6686	3.8917	0.7689	6.4992	0.86
			2.7821	0.7866	5.5717	0.7522	5.4993	0.6801
			6.4138	0.7159	6.5819	0.7667	1.9908	0.7927
			6.0576	0.7041	8.1913	0.8024	3.8069	0.7363
			4.5179	0.6021	3.5024	0.7121	5.8143	0.7289
			6.8293	0.7668	3.8253	0.6704	7.9627	0.8096
			6.6079	0.7458	3.089	0.6577	2.1279	0.7219
			7.9026	0.7635	5.6975	0.7649	4.6401	0.7976
			3.0443	0.6856	4.9615	0.7845	1.7656	0.616
			2.4014	0.5589	4.7454	0.7067	3.616	0.6925
			3.8078	0.6468	1.9076	0.6805	3.9156	0.773
			4.0169	0.7102	5.3536	0.6801	3.8383	0.7096
			5.781	0.6756	6.2328	0.715	5.428	0.7295
			3.2076	0.6232	6.9693	0.7686	4.8196	0.7674
			3.6568	0.6911	2.8331	0.6357	8.2182	0.7716
			2.9779	0.5873	4.9209	0.7408	4.8283	0.7229
			5.2963	0.6722	5.5718	0.775	2.3338	0.7664
			3.5066	0.6843	5.3576	0.7547	4.6811	0.7349
			4.1647	0.6606	6.4005	0.7506	5.3334	0.7696
			4.7682	0.7378	3.1496	0.7503	3.5517	0.7637
			4.2391	0.7018	2.4883	0.646	3.7357	0.7821
			2.8207	0.5927	3.3843	0.7181	3.0538	0.7008
			4.4916	0.6592	5.5097	0.7744	3.2728	0.7341
			2.0575	0.6999	2.0988	0.7164	2.793	0.7412
			2.7221	0.6119	4.045	0.7195	2.4017	0.6153
			3.4006	0.7067	2.2179	0.6517	2.7343	0.7208
			4.3297	0.6302	6.8101	0.7482	4.5592	0.7905
			2.8362	0.607	4.1819	0.6856	4.2205	0.7766
			3.7486	0.6875	3.9655	0.7102	3.7441	0.7498
			4.6375	0.7043	7.9927	0.8157	3.3074	0.7217
			3.877	0.6329	6.7577	0.7485	5.1062	0.7602
			2.6785	0.6983	1.9227	0.6846	3.3146	0.6887
			6.883	0.7164	2.7305	0.5848	4.9748	0.7818
			5.4919	0.684	3.5474	0.6693	4.8914	0.6705
			3.0397	0.6135	3.8106	0.6381	4.5434	0.6983
			3.3539	0.5964	5.4057	0.7623	2.2219	0.7009
			3.5607	0.641	3.8944	0.6924	2.9796	0.7349
			2.9295	0.5191	4.4921	0.678	5.5473	0.739
			2.2737	0.6517	4.1408	0.7049	5.4332	0.7179
			3.9785	0.6897	4.5194	0.7268	2.0204	0.6397
			3.0654	0.7877	4.3132	0.7372	5.6623	0.6944
			2.9282	0.7229	1.6805	0.5302	4.4876	0.728
			3.7226	0.7474	2.1689	0.6137	3.6598	0.7578
			2.6735	0.7454	3.726	0.7335	3.3375	0.713
			2.0517	0.5735	2.811	0.7306	2.4075	0.6418
			3.0916	0.742	1.92	0.7152	2.9305	0.7766
			4.6479	0.6943	5.392	0.7074	2.99	0.6928
			3.0967	0.6387	4.5227	0.6726	4.4293	0.7483
			2.9774	0.6934	3.8392	0.6648	6.6391	0.8273
			10.2523	0.7888	4.8277	0.7532	3.1744	0.7443
			8.1771	0.7792	4.4291	0.7872	6.4404	0.7812
			2.4256	0.6569	3.0818	0.6999	5.1442	0.717
			2.6493	0.6919	2.9441	0.6378	5.9423	0.7365
			2.4638	0.6121	2.0397	0.6447	4.4488	0.7497
			7.1887	0.727	3.2161	0.7347	2.6848	0.707
			2.7524	0.7398	2.8859	0.6917	3.4476	0.7464
			6.7168	0.7164	2.5023	0.6898	4.3444	0.7423
			2.1607	0.6874	2.2957	0.697	4.5509	0.7708
			2.4611	0.6696	2.3685	0.7013	4.609	0.7676
			4.3763	0.6464	6.8541	0.7862	3.9554	0.7411
			3.4353	0.593	3.1695	0.6627	5.4673	0.7239
			4.4083	0.6258	5.1626	0.7452	3.305	0.6986
			1.9571	0.7889	7.3927	0.7806	2.4638	0.6687
			3.1576	0.5845	4.646	0.7484	1.9453	0.6695
			7.8854	0.7616	3.8832	0.7127	3.1608	0.7279
			6.395	0.7412	8.29	0.8021	2.305	0.7185
			2.5475	0.5845	3.2482	0.658	3.8961	0.625
			5.4413	0.7222	2.1883	0.5792	6.0254	0.8695
			5.5058	0.7504	4.1684	0.6239	7.3949	0.7659
			3.543	0.6522	5.1035	0.7065	7.9919	0.7829
			2.9107	0.6087	3.6681	0.6936	5.9797	0.6953
			3.7119	0.6727	5.437	0.7386	3.6134	0.6677
			4.0576	0.7116	5.5921	0.7604	5.5665	0.7866
			4.6849	0.7108	4.0551	0.7092	3.4141	0.816
			1.7449	0.6941	4.8598	0.7758	3.4722	0.6955
			1.9759	0.6383	3.5252	0.7417	6.9909	0.7631
			2.6322	0.6779	2.9051	0.7682	2.7386	0.8401
			7.1855	0.7356	5.0212	0.7167	3.6342	0.7235
			6.6298	0.7098	3.8086	0.7682	4.6662	0.7313
			6.7183	0.7245	3.5453	0.7678	5.3269	0.7703
			2.507	0.7711	3.6181	0.7995	3.5734	0.7611
			2.0988	0.6745	4.8111	0.8464	2.5443	0.7256
			2.3735	0.7351	2.6685	0.7796	1.4069	0.6048
			2.5109	0.667	5.0894	0.7208	4.6491	0.8057
			2.2854	0.6775	3.2136	0.7782	3.1772	0.7417
			2.7677	0.6515	2.7503	0.7764	1.9785	0.6963
			5.9824	0.6876	4.3168	0.7219	2.765	0.7295
			4.0662	0.6649	3.9897	0.757	3.5191	0.7225
			1.6605	0.7149	3.1643	0.787	1.9281	0.683
			5.424	0.707	2.4247	0.6466	3.9705	0.7223
			1.9703	0.6878	3.5315	0.7536	2.562	0.701
			3.4067	0.605	4.9264	0.7258	2.1576	0.7202
			1.9204	0.6773	3.3482	0.781	1.6712	0.6738
			2.0672	0.8153	5.5492	0.7112	4.088	0.7842
			2.0361	0.6536	4.5896	0.6671	2.5732	0.6674
			2.3306	0.7245	3.5607	0.7425	7.7079	0.7686
			4.7946	0.7091	4.756	0.7489	6.7709	0.7837
			1.7167	0.7066	5.9412	0.8025	2.2176	0.7404
			7.9259	0.7763	4.6768	0.6567	2.9234	0.7388
			6.9938	0.7305	4.1648	0.7216	6.3207	0.7574
			5.9946	0.6774	2.393	0.6742	5.7246	0.7313
			5.979	0.7128	2.6873	0.612	4.1257	0.7357
			3.4814	0.6539	3.5419	0.6774	4.7774	0.8138
			4.8203	0.6625	6.6544	0.7703	2.0288	0.6369
			1.6426	0.6329	6.4971	0.762	2.3134	0.7106
			4.0088	0.6121	4.7458	0.7509	1.7877	0.687
			3.6499	0.5659	2.3227	0.6767	3.5951	0.736
			5.0285	0.6664	2.1174	0.6627	2.6288	0.7407
			7.7395	0.7317	3.5647	0.5958	2.2507	0.7718
			3.0294	0.6191	3.013	0.635	3.3696	0.6926
			2.7384	0.5846	3.0971	0.7294	2.5023	0.7071
			5.5809	0.7411	3.5037	0.7262	3.045	0.6605
			6.9747	0.7249	4.4415	0.6931	4.4863	0.7367
			3.7512	0.6205	4.9709	0.7684	6.6531	0.7244
			4.5148	0.6871	2.2847	0.7039	3.2705	0.6953
			4.7219	0.6892	2.7041	0.6322	3.9815	0.7705
			1.6552	0.6844	3.047	0.7476	4.4258	0.7593
			2.1518	0.6817	3.0142	0.6157	6.0319	0.8046
			3.2958	0.6776	5.8728	0.809	3.6373	0.7808
			4.3617	0.6985	1.8928	0.7337	3.328	0.7619
			3.1767	0.6878	2.3095	0.7246	4.7895	0.7629
			3.3041	0.6729	3.5034	0.8152	3.2067	0.6742
			3.7575	0.7007	5.1881	0.7477	5.1201	0.7377
			3.4167	0.7228	2.0441	0.6666	6.018	0.7537
			3.4107	0.6613	3.2516	0.6727	4.3844	0.6441
			3.0777	0.6968	2.2448	0.6844	1.915	0.6816
			6.731	0.6903	3.9499	0.7692	4.5405	0.73
			3.0172	0.7214	3.1543	0.6706	4.3029	0.7434
			3.1795	0.6609	2.5507	0.7322	2.2052	0.6967
			2.6084	0.6238	2.626	0.6468	4.9153	0.7689
			7.034	0.7255	4.7478	0.7117	3.9785	0.7435
			4.8444	0.6355	3.4065	0.6553	4.685	0.7586
			2.7634	0.6795	1.5354	0.5627	4.1794	0.7053
			5.1835	0.645	3.9809	0.6756	2.9584	0.6473
			2.7338	0.7057	1.962	0.6982	2.4171	0.6965
			3.7701	0.7126	1.8861	0.6627	7.2718	0.8597
			2.8521	0.6465	3.5266	0.7099	7.8962	0.7851
			3.0981	0.7513	4.4889	0.7315	7.0275	0.7654
			3.3217	0.6741	4.3542	0.7374	4.0344	0.836
			1.9759	0.6836	5.8015	0.7424	3.6738	0.7389
			2.9804	0.8143	5.1401	0.697	3.0494	0.7553
			1.9208	0.7595	2.4566	0.719	3.7173	0.8393
			2.7813	0.6647	3.1716	0.6679	2.8928	0.7572
			3.9533	0.7318	2.9257	0.7265	3.7534	0.7099
			2.5689	0.7748	4.5467	0.7368	3.4692	0.8577
			3.2666	0.6945	5.1919	0.7301	4.2245	0.7829
			2.3344	0.5905	2.1805	0.6421	5.0867	0.7746
			3.3876	0.6246	2.6557	0.7389	3.822	0.7378
			4.5303	0.6272	3.7785	0.6602	4.3089	0.7647
			2.8425	0.5985	2.1115	0.6078	3.7155	0.7272
			2.9524	0.7039	4.1483	0.7115	6.3278	0.7705
			1.8307	0.6753	3.6687	0.663	8.2163	0.7921
			1.6066	0.6784	2.3249	0.7274	2.9173	0.7405
			2.1009	0.617	2.2811	0.6714	2.0448	0.6904
			6.635	0.7165	1.7007	0.717	6.8567	0.7741
			4.8265	0.6194	4.6622	0.6967	6.4084	0.7182
			5.4432	0.6783	4.2808	0.7057	5.5858	0.6934
			4.338	0.6061	3.9685	0.6547	3.6511	0.6601
			5.5541	0.6565	3.4592	0.7134	4.7457	0.7421
			5.4522	0.6814	2.5314	0.7376	3.5144	0.7363
			2.7292	0.6107	1.7236	0.584	3.0712	0.7277
			7.5719	0.7728	2.6093	0.5971	6.758	0.7706
			4.7222	0.7177	7.7313	0.7744	2.3338	0.7058
			2.7302	0.6269	7.4561	0.7695	3.6756	0.7653
			4.0309	0.651	5.3006	0.7324	3.5146	0.734
			4.4774	0.6505	4.5439	0.6947	4.0075	0.7877
			4.2221	0.5988	3.9988	0.6757	6.4819	0.76
			5.2355	0.73	4.1545	0.8258	2.6118	0.7256
			7.0647	0.7297	6.6613	0.7248	3.014	0.6361
			4.6085	0.6208	1.4597	0.5241	4.5112	0.6997
			5.3855	0.6961	2.4692	0.6967	3.4057	0.7073
			3.4863	0.6987	2.1924	0.6611	4.9052	0.7796
			3.6784	0.6948	4.3081	0.7293	7.0891	0.768
			2.8469	0.5848	7.6284	0.8072	5.5742	0.7454
			4.2254	0.6192	7.5121	0.7844	3.9632	0.755
			3.2127	0.5985	2.0016	0.7108	7.9604	0.7665
			3.2041	0.6005	5.4233	0.7201	3.2279	0.724
			3.3395	0.6547	4.4714	0.7709	3.9035	0.742
			4.0045	0.6747	2.6076	0.7133	5.1473	0.7295
			3.8065	0.6028	6.4219	0.7355	2.3578	0.7423
			7.8364	0.7501	3.199	0.731	1.999	0.721
			3.4709	0.6504	3.9202	0.707	4.9996	0.7942
			4.1525	0.695	2.1487	0.678	5.087	0.7981
			3.8556	0.6841	2.8419	0.6943	4.4453	0.7772
			2.2957	0.6307	5.676	0.7554	4.9698	0.7203
			3.8034	0.6926	5.5736	0.7485	5.5591	0.7303
			3.0652	0.6434	4.4774	0.6945	2.5218	0.6804
			3.2366	0.6977	7.0077	0.7497	5.9984	0.7272
			5.025	0.6967	2.1693	0.5554	5.0256	0.7232
			3.3696	0.5974	4.863	0.7648	4.4789	0.6721
			3.4639	0.6342	2.7486	0.6673	2.3909	0.6739
			2.3971	0.636	6.3377	0.7909	3.8152	0.5998
			4.5808	0.6683	5.0313	0.6902	4.9242	0.661
			2.0237	0.723	5.0132	0.7576	6.934	0.7807
			3.2046	0.642	3.4562	0.7296	7.2085	0.7302
					4.2415	0.667	8.9289	0.7856
					2.4262	0.6292	5.5238	0.6782
					3.5428	0.6301	7.5895	0.749
					2.043	0.6047	2.0639	0.7456
					5.5887	0.7093	2.0064	0.6597
					3.3586	0.6515	3.1338	0.6483
					1.555	0.5441	7.3463	0.7733
					2.6972	0.6671	6.5173	0.7361
					2.8427	0.7959	7.684	0.7576
					2.8226	0.735	3.9874	0.7023
					3.2288	0.7185	3.2982	0.6031
					3.7862	0.74	2.8375	0.6625
					2.8964	0.6949	4.6809	0.6407
					4.281	0.7334	2.2425	0.6244
					4.7726	0.6639	5.7886	0.7312
					4.6353	0.6571	7.7568	0.8011
					2.4223	0.7095	6.0735	0.7287
					1.4943	0.5995	4.4337	0.7797
					3.7703	0.7032	4.3233	0.7412
					2.7256	0.6258	2.6039	0.7551
					2.0854	0.5875	4.2352	0.786
					4.2874	0.689	5.52	0.8259
					5.2023	0.6966	3.2748	0.7105
					6.1815	0.7535	4.3099	0.7353
					7.8518	0.779	4.5798	0.7661
					4.4858	0.6867	4.7227	0.8054
					3.7123	0.6703	3.253	0.8284
					5.1371	0.7496	5.7385	0.7278
					2.2889	0.6766	5.4567	0.7748
					8.4278	0.8102	5.061	0.7712
					7.6938	0.7727	2.5241	0.819
					5.5908	0.7117	2.6288	0.7348
					5.6228	0.6695	2.7637	0.7642
					2.4296	0.7469	4.429	0.7338
					4.2565	0.7046	6.0658	0.7048
					3.2859	0.6355	2.4973	0.6853
					4.2066	0.6832	2.1328	0.6668
					3.3322	0.6424	3.0828	0.7334
					6.1318	0.7137	1.7184	0.6308
					3.8633	0.713	2.6053	0.7156
					4.0434	0.7536	1.8075	0.6636
					2.4644	0.7697	4.8179	0.7217
					2.6568	0.7262	4.791	0.7145
					3.591	0.7295	7.193	0.7535
					2.5279	0.6201	3.2996	0.7782
					2.7305	0.6154	3.1482	0.7393
					3.763	0.7202	2.9094	0.8292
					2.3274	0.6863	2.286	0.8109
					3.3119	0.7003	3.8115	0.7464
					4.3731	0.7963	2.1887	0.7082
					2.8289	0.6476	2.7397	0.7302
					2.3872	0.7329	2.3239	0.699
					2.1815	0.663	2.9287	0.7153
					5.779	0.7268	2.7079	0.6438
					4.3893	0.7101	2.1328	0.7553
					1.5982	0.706	3.4647	0.7447
					3.8431	0.7413	2.0012	0.5996
					3.5592	0.672	4.568	0.7863
					3.3255	0.6741	4.2801	0.7593
					3.7248	0.7324	4.5582	0.8368
					1.6818	0.6045	4.5195	0.7529
					3.6209	0.7107	2.647	0.8021
					4.8	0.6871	1.9597	0.6871
					4.5205	0.7097	2.816	0.7449
					2.934	0.7733	3.3985	0.7954
					1.8955	0.6377	1.8936	0.7074
					4.3817	0.6906	1.977	0.7634
					2.5513	0.596	5.1541	0.6908
					3.898	0.7081	3.7514	0.7946
					4.4518	0.7222	3.2562	0.7532
					3.7352	0.6237	2.7054	0.7392
							3.218	0.797
							2.1055	0.6251
							4.8779	0.7326
							6.6434	0.7511
							2.7731	0.7778
							6.9247	0.7891
							5.168	0.7072
							4.1702	0.743

## Sheet: Figure 6
	Fig.6
	Panel B														Panel D															Panel E															Panel F
	g ratio EM (6 mo)					One-way analysis of variance									NCV (6 mo; m/s)						One-way analysis of variance									F wave Latency (6 mo; ms)						One-way analysis of variance									F wave Latency (6 mo; ms)
	WT	Der2SCKO	S63del	S63del//Der2SCKO		P value	< 0.0001								WT	Der2SCKO	S63del	S63del//Der2SCKO			P value	< 0.0001								WT	Der2SCKO	S63del	S63del//Der2SCKO			P value	0.0031								WT	Der2SCKO	S63del	S63del//Der2SCKO
	0.52	0.81	0.86	0.77		P value summary	****								45	37.8	36.4	28.3			P value summary	****								4.7	5.28	7	6.5			P value summary	**								7.14	9.64	4.92	1.41
	0.47	0.5	0.79	0.88		Are means signif. different? (P < 0.05)	Yes								43.6	39.3	41.2	30.2			Are means signif. different? (P < 0.05)	Yes								4.59	4.81	5.7	5.12			Are means signif. different? (P < 0.05)	Yes								6.57	9.1	6.84	3.53
	0.68	0.66	0.68	0.71		Number of groups	4								42.7	37.8	39.3	29.3			Number of groups	4								4.09	4.28	4.51	5.1			Number of groups	4								6.12	4.13	6.5	4.49
	0.62	0.54	0.74	0.78		F	151.9								46.8	33.6	41.1	30.7			F	22.78								4.24	4.36	4.09	4.8			F	5.603								6.9	12.5	7.1	5.3
	0.58	0.64	0.75	0.71		R square	0.3588								44.1	39.5	37.8	31.7			R square	0.6613								4.2	4.33	4.7	4.65			R square	0.3308								9.21	10.65	6	8.4
	0.6	0.66	0.6	0.72											40.9	36.3	37.8	31.7												4.22	4.38	4.4	4.7												4.77	10.65	6.9	6.3
	0.71	0.63	0.74	0.69		Bartlett's test for equal variances									46.4	37.8	28.3	35			Bartlett's test for equal variances									4.2	4.38	5.26	5.2			Bartlett's test for equal variances									10	12.4	4.31	4.8
	0.65	0.6	0.64	0.82		Bartlett's statistic (corrected)	28.16								44.4	42.3	32.4	32.2			Bartlett's statistic (corrected)	4.5								4.25		4.94	4.96			Bartlett's statistic (corrected)	12.48								19.1	14.2	4.18	7.8
	0.65	0.71	0.67	0.76		P value	< 0.0001									46.7	30.7	37.8			P value	0.2123										5.55	5.4			P value	0.0059									12.6	7.72	14.1
	0.56	0.63	0.79	0.85		P value summary	****										34.8	34.9			P value summary	ns										5.15	4.75			P value summary	**										11.6	3.75
	0.64	0.65	0.69	0.74		Do the variances differ signif. (P < 0.05)	Yes											25.6			Do the variances differ signif. (P < 0.05)	No											5			Do the variances differ signif. (P < 0.05)	Yes											10.5
	0.65	0.63	0.65	0.63														30															5.52															3.89
	0.62	0.65	0.78	0.78		ANOVA Table	SS	df	MS						44.2375	39.0111	35.98	31.45	mean g ratio		ANOVA Table	SS	df	MS									5.6			ANOVA Table	SS	df	MS						8.72625	10.6522	6.607	6.18917	mean g ratio
	0.65	0.7	0.65	0.66		Treatment (between columns)	1.555	3	0.5183						1.91903	3.72976	4.37615	3.28232	st dev		Treatment (between columns)	835.5	3	278.5						4.31125	4.54571	5.13	5.17692	mean g ratio		Treatment (between columns)	5.134	3	1.711						4.51057	2.93306	2.13293	3.50862	st dev
	0.66	0.63	0.8	0.63		Residual (within columns)	2.778	814	0.003413						0.67848	1.24325	1.38386	0.947525	SEM		Residual (within columns)	427.9	35	12.23						0.213705	0.368685	0.832359	0.501205	st dev		Residual (within columns)	10.39	34	0.3054						1.59473	0.977688	0.674491	1.01285	SEM
	0.65	0.6	0.64	0.67		Total	4.333	817													Total	1263	38							0.075556	0.13935	0.263215	0.139009	SEM		Total	15.52	37
	0.58	0.63	0.66	0.79
	0.57	0.57	0.6	0.73		Tukey's Multiple Comparison Test	Mean Diff.	q	Significant? P < 0.05?	Summary	95% CI of diff										Tukey's Multiple Comparison Test	Mean Diff.	q	Significant? P < 0.05?	Summary	95% CI of diff										Tukey's Multiple Comparison Test	Mean Diff.	q	Significant? P < 0.05?	Summary	95% CI of diff
	0.69	0.62	0.62	0.62		WT vs Der2SCKO	-0.01843	4.488	Yes	**	-0.03351 to -0.003348										WT vs Der2SCKO	5.226	4.35	Yes	*	0.6393 to 9.813										WT vs Der2SCKO	-0.2345	1.159	No	ns	-1.008 to 0.5388
	0.64	0.57	0.66	0.71		WT vs S63del	-0.07422	17.92	Yes	***	-0.08943 to -0.05901										WT vs S63del	8.258	7.041	Yes	***	3.780 to 12.74										WT vs S63del	-0.8188	4.417	Yes	*	-1.528 to -0.1100
	0.64	0.63	0.72	0.78		WT vs S63del//Der2SCKO	-0.1087	26.71	Yes	***	-0.1236 to -0.09372										WT vs S63del//Der2SCKO	12.79	11.33	Yes	***	8.479 to 17.10										WT vs S63del//Der2SCKO	-0.8657	4.93	Yes	**	-1.537 to -0.1943
	0.65	0.6	0.73	0.76		Der2SCKO vs S63del	-0.05579	13.59	Yes	***	-0.07087 to -0.04071										Der2SCKO vs S63del	3.031	2.668	No	ns	-1.306 to 7.369										Der2SCKO vs S63del	-0.5843	3.034	No	ns	-1.321 to 0.1521
	0.66	0.61	0.77	0.62		Der2SCKO vs S63del//Der2SCKO	-0.09023	22.38	Yes	***	-0.1050 to -0.07542										Der2SCKO vs S63del//Der2SCKO	7.561	6.935	Yes	***	3.398 to 11.72										Der2SCKO vs S63del//Der2SCKO	-0.6312	3.445	No	ns	-1.332 to 0.06927
	0.59	0.67	0.69	0.74		S63del vs S63del//Der2SCKO	-0.03444	8.465	Yes	***	-0.04938 to -0.01950										S63del vs S63del//Der2SCKO	4.53	4.279	Yes	*	0.4880 to 8.572										S63del vs S63del//Der2SCKO	-0.04692	0.2855	No	ns	-0.6754 to 0.5816
	0.65	0.55	0.7	0.72
	0.68	0.62	0.78	0.69
	0.72	0.62	0.7	0.64
	0.63	0.62	0.75	0.65
	0.71	0.67	0.74	0.87
	0.67	0.7	0.76	0.71
	0.62	0.63	0.64	0.67
	0.66	0.72	0.64	0.63
	0.71	0.7	0.74	0.65
	0.61	0.65	0.65	0.75
	0.64	0.7	0.68	0.63
	0.66	0.62	0.77	0.85
	0.59	0.66	0.79	0.65
	0.71	0.67	0.73	0.68
	0.67	0.68	0.67	0.69
	0.61	0.65	0.69	0.64
	0.45	0.64	0.73	0.67
	0.45	0.62	0.75	0.69
	0.57	0.66	0.61	0.64
	0.68	0.65	0.73	0.66
	0.65	0.69	0.69	0.68
	0.63	0.58	0.65	0.69
	0.65	0.62	0.85	0.72
	0.58	0.58	0.73	0.71
	0.52	0.58	0.71	0.77
	0.68	0.65	0.68	0.71
	0.54	0.62	0.68	0.77
	0.46	0.67	0.64	0.77
	0.46	0.66	0.7	0.81
	0.6	0.62	0.8	0.79
	0.52	0.61	0.64	0.78
	0.57	0.62	0.66	0.75
	0.58	0.6	0.66	0.67
	0.58	0.6	0.69	0.89
	0.69	0.64	0.67	0.65
	0.51	0.57	0.73	0.82
	0.6	0.67	0.7	0.66
	0.6	0.63	0.73	0.81
	0.64	0.63	0.78	0.8
	0.62	0.61	0.61	0.62
	0.67	0.62	0.62	0.69
	0.7	0.62	0.65	0.66
	0.57	0.57	0.66	0.72
	0.59	0.62	0.74	0.82
	0.62	0.6	0.64	0.84
	0.54	0.66	0.66	0.69
	0.67	0.59	0.7	0.59
	0.62	0.68	0.7	0.68
	0.64	0.59	0.66	0.66
	0.6	0.73	0.7	0.75
	0.71	0.6	0.71	0.78
	0.64	0.64	0.69	0.7
	0.64	0.78	0.64	0.75
	0.55	0.59	0.66	0.7
	0.55	0.65	0.71	0.74
	0.62	0.59	0.7	0.65
	0.65	0.68	0.77	0.64
	0.56	0.64	0.66	0.78
	0.56	0.71	0.66	0.74
	0.6	0.62	0.73	0.71
	0.55	0.66	0.75	0.8
	0.63	0.63	0.67	0.76
	0.68	0.65	0.64	0.71
	0.57	0.62	0.74	0.68
	0.67	0.67	0.65	0.77
	0.59	0.55	0.66	0.82
	0.68	0.63	0.62	0.7
	0.65	0.64	0.7	0.71
	0.69	0.67	0.64	0.67
	0.65	0.66	0.68	0.68
	0.64	0.64	0.72	0.84
	0.64	0.65	0.64	0.73
	0.53	0.67	0.73	0.73
	0.57	0.61	0.65	0.74
	0.68	0.62	0.59	0.72
	0.5	0.64	0.66	0.65
	0.7	0.64	0.74	0.75
	0.65	0.67	0.71	0.7
	0.63	0.63	0.77	0.73
	0.55	0.67	0.62	0.74
	0.66	0.67	0.72	0.79
	0.62	0.67	0.72	0.76
	0.63	0.68	0.61	0.74
	0.68	0.63	0.69	0.81
	0.56	0.63	0.63	0.73
	0.6	0.75	0.71	0.74
	0.6	0.66	0.65	0.79
	0.65	0.63	0.68	0.73
	0.61	0.71	0.72	0.81
	0.66	0.67	0.71	0.7
	0.56	0.68	0.71	0.77
	0.49	0.63	0.72	0.72
	0.61	0.68	0.72	0.8
	0.61	0.6	0.66	0.82
	0.52	0.6	0.71	0.77
	0.63	0.63	0.69	0.74
	0.6	0.6	0.73	0.69
	0.64	0.66	0.73	0.78
	0.6	0.63	0.65	0.69
	0.63	0.62	0.78	0.61
	0.7	0.53	0.78	0.82
	0.67	0.66	0.68	0.66
	0.64	0.59	0.66	0.81
	0.56	0.68	0.73	0.84
	0.61	0.65	0.66	0.76
	0.48	0.68	0.78	0.58
	0.67	0.76	0.67	0.64
	0.59	0.61	0.72	0.76
	0.61	0.58	0.66	0.86
	0.66	0.65	0.66	0.77
	0.59	0.6	0.72	0.7
	0.6	0.54	0.72	0.67
	0.6	0.65	0.78	0.68
	0.46	0.58	0.74	0.69
	0.64	0.59	0.67	0.76
	0.6	0.59	0.74	0.75
	0.57	0.65	0.67	0.69
	0.65	0.72	0.71	0.7
	0.67	0.65	0.67	0.72
	0.65	0.65	0.62	0.69
	0.69	0.64	0.67	0.72
	0.6	0.66	0.69	0.76
	0.6	0.74	0.75	0.73
	0.62	0.72	0.7	0.66
	0.62	0.58	0.72	0.81
	0.63	0.72	0.62	0.68
	0.68	0.7	0.69	0.85
	0.61	0.67	0.71	0.7
	0.56	0.69	0.77	0.68
	0.65	0.59	0.74	0.69
	0.68	0.61	0.7	0.77
	0.7	0.67	0.64	0.71
	0.62	0.62	0.75	0.76
	0.64	0.71	0.74	0.74
	0.75	0.67	0.72	0.86
	0.69	0.54	0.69	0.7
	0.67	0.62	0.69	0.63
	0.7	0.67	0.77	0.69
	0.61	0.67	0.77	0.82
	0.68	0.71	0.72	0.71
	0.64	0.65	0.64	0.85
	0.7	0.64	0.77	0.77
	0.6	0.65	0.72	0.82
	0.7	0.67	0.73	0.87
	0.66	0.72	0.74	0.66
	0.66	0.65	0.74	0.83
	0.7	0.7	0.77	0.71
	0.66	0.64	0.75	0.81
	0.68	0.58	0.72	0.84
	0.7	0.68	0.72	0.83
	0.62	0.68	0.75	0.76
	0.64	0.7	0.57	0.75
	0.59	0.71	0.65	0.82
	0.69	0.67	0.69	0.75
	0.69	0.63	0.78	0.77
	0.67	0.65	0.73	0.68
	0.72	0.63	0.69	0.75
	0.69	0.71	0.7	0.67
	0.67	0.64	0.72	0.68
	0.67	0.68	0.68	0.7
	0.71	0.72	0.77	0.71
	0.74	0.7	0.75	0.69
	0.66	0.63	0.65	0.76
	0.7	0.68	0.72	0.69
	0.7	0.68	0.8	0.69
	0.69	0.68	0.75	0.8
	0.7	0.66	0.77	0.79
	0.73	0.55	0.74	0.7
	0.71	0.73	0.73	0.72
	0.71	0.69	0.73	0.82
	0.71	0.71	0.72	0.74
	0.57	0.64	0.78	0.85
	0.73	0.71	0.72	0.68
	0.73	0.66	0.76	0.79
	0.63	0.72	0.68	0.78
		0.52		0.67
		0.74		0.75
		0.7		0.65
		0.75		0.69
		0.73		0.84
		0.7		0.84
		0.76		0.85
				0.86
				0.89
				0.87
				0.88
				0.87
				0.75
				0.75
				0.87
	0.629146	0.647573	0.703367	0.737804	mean g ratio
	0.0613631	0.0499847	0.0512887	0.0685075	st dev
	0.00434991	0.0034826	0.00363576	0.00468308	SEM

## Sheet: Figure 7
	Fig.7
	Panel C
	% Onion Bulbs
	WT	Der2SCKO	S63del	S63del//Der2SCKO
	0	1.51803	0.732601	32.1503
	0	2.37718	0.45045	20.0811
	0	1.35747	0.568182	25
	0	1.75089	0.583744	25.7438	AVERAGE, %
	0	0.548291	0.141717	6.06887	st dev
	0	0.316556	0.0818206	3.50386	SEM
	TTEST WT vs Der2SCKO
	0.00522087
	**
	TTEST S63del vs S63delDer2SCKO
	0.00199422
	**
	TTEST WT vs S63del
	0.00204111
	**

## Sheet: Figure 8
	Fig.8
	Panel D						Panel E						Panel F
	BiP/Tub	WT	Der2SCKO	S63del	S63del//Der2SCKO		GRP94/Tub	WT	Der2SCKO	S63del	S63del//Der2SCKO		PeIF2a/eiF2a	WT	Der2SCKO	S63del	S63del//Der2SCKO
	SET1	0.247237	0.443205	0.68761	0.902275		SET1	0.11677	0.24091	0.574711	1.0516		SET1	0.145483	0.564778	0.398266	0.722973
	SET2	0.168879	0.385909	0.637843	0.994753		SET2	0.123965	0.354712	0.479888	0.855681		SET2	0.190508	0.43079	0.31737	0.844098
	SET3	0.213634	0.507142	0.581231	1.20968		SET3	0.156394	0.235227	0.416084	0.665825		SET3	0.179512	0.305307	0.275494	0.603272
	ave	0.209917	0.445419	0.635562	1.03557		ave	0.132376	0.27695	0.490227	0.857703		ave	0.171834	0.433625	0.330377	0.723448
	st dev	0.0393112	0.0606467	0.0532262	0.157716		st dev	0.0211084	0.0674039	0.0798178	0.192898		st dev	0.0234741	0.129759	0.0624111	0.120414
	SEM	0.0226963	0.0350144	0.0307302	0.0910576		SEM	0.0121869	0.0389157	0.0460828	0.111369		SEM	0.0135528	0.0749163	0.0360331	0.0695209
		1.17779	2.11134	3.27563	4.29825			0.882108	1.81989	4.3415	7.94405			0.846646	3.28677	2.31774	4.20739
		0.804503	1.83839	3.03855	4.7388			0.93646	2.67957	3.62518	6.464			1.10868	2.50701	1.84695	4.91228
		1.01771	2.41592	2.76887	5.76268			1.18143	1.77696	3.14319	5.02979			1.04468	1.77676	1.60325	3.51078
	ave	1	2.12188	3.02768	4.93324		ave	1	2.09214	3.70329	6.47928		ave	1	2.52351	1.92265	4.21015
	SEM	0.108121	0.166801	0.146392	0.433779		SEM	0.0920629	0.293978	0.34812	0.84131		SEM	0.0788713	0.43598	0.209697	0.404581
	TTEST	WT vs Der2SCKO	WT vs S63del	S63 vs S63del//Der2SCKO			TTEST	WT vs Der2SCKO	WT vs S63del	S63 vs S63del//Der2SCKO			TTEST	WT vs Der2SCKO	WT vs S63del	S63 vs S63del//Der2SCKO
		0.00485287	0.0003693	0.0141191	P value			0.0239	0.00168466	0.038069	P value			0.0263266	0.0146333	0.00738639	P value
		**	***	*				*	**	*				*	*	**
	Panel G						Panel H						Panel I
	BiP	WT	Der2SCKO	S63del	S63del//Der2SCKO		CHOP	WT	Der2SCKO	S63del	S63del//Der2SCKO		XBP1s	WT	Der2SCKO	S63del	S63del//Der2SCKO
	SET1	1	0.74	1.83	11.43		SET1	1	0.56	2.34	17.51		SET1	1	0.73	1.19	10.93
	SET2	1	0.62	0.75	4.86		SET2	1	1.1	1.99	9.44		SET2	1	0.81	1.57	2.29
	SET3	1	1.23	4.57	2.83		SET3	1	0.88	3.76	6.01		SET3	1	0.83	1.67	1.77
	SET4	1	0.19	1	2.08		SET4	1	0.43	1.67	4.48		SET4	1	0.94	0.74	8.66
	SET5	1	0.35	1.67	2.7		SET5	1	0.23	1.16	2.58		SET5	1	0.57	1.23	3.23
	SET6	1	0.55	7.56			SET6	1	0.57	7.37			SET6	1	1.09	6.48
	ave	1	0.613333	2.89667	4.78		ave	1	0.628333	3.04833	8.004		ave	1	0.828333	2.14667	5.376
	SEM	0	0.147075	1.0862	1.72696		SEM	0	0.128047	0.935783	2.62907		SEM	0	0.072499	0.876959	1.85423
	Unpaired t test, Two-tailed						Unpaired t test, Two-tailed						Unpaired t test, Two-tailed
	WT vs S63del	P value	0.113				WT vs S63del	P value	0.0544				WT vs S63del	P value	0.224
			ns						ns						ns
	WT vs Der2SCKO	P value	0.0225				WT vs Der2SCKO	P value	0.0138				WT vs Der2SCKO	P value	0.0313
			*						*						*
	S63del vs S63del//Der2SCKO	P value	0.3635				S63del vs S63del//Der2SCKO	P value	0.0879				S63del vs S63del//Der2SCKO	P value	0.1294
			ns						ns						ns

## Sheet: Figure 9
	Fig.9
	Panel B							Panel C							Panel E							Panel F							Panel G
	N° Internodes/mm2							Internodal length								WT		S63del					WT		S63del					WT		S63del
	WT		S63del					WT		S63del					P0/Tub	Untreated	10 mM GlcNAc	Untreated	10 mM GlcNAc			CHOP	Untreated	10 mM GlcNAc	Untreated	10 mM GlcNAc			Sel1L	Untreated	10 mM GlcNAc	Untreated	10 mM GlcNAc
	Untreated	10 mM GlcNAc	Untreated	10 mM GlcNAc				Untreated	10 mM GlcNAc	Untreated	10 mM GlcNAc				diss1	1.07891	1.25189	0.556015	0.720305			embryo 1	1	1.02	1.47	0.98			embryo 1	1	0.82	2	3.54
	33.7652	27.9718	12.6124	15.6348				126.935	121.745	39.4951	76.1643				diss2	1.15594	1.04824	0.373678	0.685454			embryo 2	1	0.97	1.29	1.04			embryo 2	1	0.77	0.99	1.28
	37.6814	33.6995	6.86285	11.531				112.354	108.922	43.7929	58.5241				diss3	1.25588	0.897492	0.437125	0.91813			embryo 3	1	1.08	1.36	0.92			embryo 3	1	0.97	1.53	0.97
	43.622	56.2039	7.60061	15.0125				114.198	109.817	32.7956	55.8373				ave	1.16357	1.06587	0.455606	0.77463			ave	1	1.02333	1.37333	0.98			ave	1	0.853333	1.50667	1.93
			5.30646	10.4766											st dev	0.0887336	0.177854	0.0925626	0.125491			SEM	0	0.031798	0.0523874	0.034641			SEM	0	0.0600925	0.291795	0.809959
	38.3562	39.2917	8.09558	13.1637	AVERAGE			117.829	113.495	38.6945	63.5086	AVERAGE			SEM	0.0512304	0.102684	0.053441	0.072452			Unpaired t test, Two-tailed							Unpaired t test, Two-tailed
	4.96292	14.9237	3.1594	2.54367	st dev			7.93939	7.15903	5.54217	11.0422	st dev				0.927235	1.0759	0.477851	0.619045			WT vs S63del	P value	0.0023					WT vs S63del	P value	0.164
	2.86534	8.61621	1.5797	1.27184	SEM			4.58381	4.13327	3.19978	6.37522	SEM				0.993435	0.900881	0.321147	0.589093					**							ns
	Unpaired t test, Two-tailed							Unpaired t test, Two-tailed								1.07933	0.771323	0.375675	0.78906			WT U vs WT T	P value	0.7011					WT U vs WT T	P value	0.0604
	WT untreated vs WT treated	P value	0.9229					WT untreated vs WT treated	P value	0.5212					ave	1	0.916034	0.391557	0.665733					ns							ns
			ns							ns					SEM	0.0440284	0.0882488	0.0459283	0.0622668			S63del U vs S63del T	P value	0.0033					S63del U vs S63del T	P value	0.6487
	S63del untreated vs S63del treated	P value	0.0466					S63del untreated vs S63del treated	P value	0.0254					TTEST	WT U vs WT T	WT vs S63del	S63d U vs S63d T						**							ns
			*							*						0.44252	0.000667917	0.0239367	P value
	WT untreated vs S63del untreated	P value	0.0002					WT untreated vs S63del untreated	P value	0.0001						ns	***	*
			***							***

## Sheet: S1 Fig.
	S1 Fig
	Panel B
	EDEM1		HERP		HRD1		DER1		DER3
	WT	S63del	WT	S63del	WT	S63del	WT	S63del	WT	S63del
	1	1.34	1	1.23	1	1.14	1	0.96	1	12.82
	1	0.97	1	1.24	1	2.26	1	0.74	1	13.04
	1	1.96	1	1.29	1	2.39	1	2.07	1	77.98
	1	2.06	1	1.82	1	1.47	1	0.78	1	60.13
	1	1.17	1	1.16	1	2.06	1	0.62	1	34.9
	1	1.5	1	1.348	1	1.864	1	1.034	1	39.774	AVE
	0	0.216864	0	0.119808	0	0.239929	0	0.264681	0	12.921	SEM
	0.0500322	ns	0.0197506	*	0.00697153	**	0.900958	ns	0.0170496	*	TTEST

[truncated: 5 more sheets: S3 Fig, S4 Fig, S5 Fig, S6 Fig, S7 Fig]
